# Supplementary material for: Single-cell transcriptomes reveal molecular specializations of neuronal cell types in the developing cerebellum
Source: J Mol Cell Biol. 2019 Jan 25;11(8):636–48. doi: 10.1093/jmcb/mjy089 (PMC6788728; doi:10.1093/jmcb/mjy089)
Supplement: suppl [file suppl.zip]

Archive with 4 entries (4 files):
- mjy089_Dataset_S1.csv
- mjy089_Dataset_S2.xlsx
- mjy089_Dataset_S3.csv
- mjy089_Supplementary_Information-20181218final.doc
