# Supplementary material for: Single-cell transcriptomes reveal molecular specializations of neuronal cell types in the developing cerebellum
Source: J Mol Cell Biol. 2019 Jan 25;11(8):636–48. doi: 10.1093/jmcb/mjy089 (PMC6788728; doi:10.1093/jmcb/mjy089)
Supplement: suppl [file suppl.zip › mjy089_Dataset_S1.csv]

	p_val	avg_logFC	pct.1	pct.2	p_val_adj	cluster	gene
Hmgb2	0	1.39886628711986	0.954	0.613	0	Granule precursor	Hmgb2
2810417H13Rik	0	1.3959156769243	0.844	0.274	0	Granule precursor	2810417H13Rik
Mfap4	0	1.34309901848895	0.934	0.398	0	Granule precursor	Mfap4
Hist1h2ap	0	1.31987178914542	0.565	0.143	0	Granule precursor	Hist1h2ap
Ube2c	0	1.21901824500617	0.632	0.279	0	Granule precursor	Ube2c
Cks2	0	1.14316664420094	0.725	0.27	0	Granule precursor	Cks2
Ccna2	0	1.14104033006206	0.665	0.156	0	Granule precursor	Ccna2
Sfrp1	0	1.09171571067943	0.766	0.199	0	Granule precursor	Sfrp1
Top2a	0	1.06527561851807	0.632	0.155	0	Granule precursor	Top2a
Anp32b	0	1.05656560874663	0.958	0.529	0	Granule precursor	Anp32b
Hmgn2	0	1.03867382704161	0.995	0.824	0	Granule precursor	Hmgn2
H2afz	0	1.03323290610403	0.999	0.98	0	Granule precursor	H2afz
Selm	0	1.00696113654919	0.961	0.545	0	Granule precursor	Selm
Birc5	0	0.987518655591303	0.674	0.186	0	Granule precursor	Birc5
Tuba1b	0	0.984718124243904	0.989	0.9	0	Granule precursor	Tuba1b
Cdc20	0	0.971604870796887	0.517	0.149	0	Granule precursor	Cdc20
Cenpa	0	0.969304145630876	0.574	0.202	0	Granule precursor	Cenpa
Ccnb1	0	0.966526744117902	0.546	0.143	0	Granule precursor	Ccnb1
Cenpf	0	0.96275038843363	0.584	0.159	0	Granule precursor	Cenpf
Dek	0	0.958199259478868	0.934	0.518	0	Granule precursor	Dek
Smc4	0	0.943572723973684	0.712	0.241	0	Granule precursor	Smc4
Atoh1	0	0.911595900854636	0.575	0.061	0	Granule precursor	Atoh1
Dut	0	0.910462670129778	0.919	0.502	0	Granule precursor	Dut
Cdk1	0	0.904994889422069	0.601	0.164	0	Granule precursor	Cdk1
Rrm2	0	0.897803978560274	0.688	0.198	0	Granule precursor	Rrm2
Smc2	0	0.893619273265094	0.701	0.214	0	Granule precursor	Smc2
Hey1	0	0.878898011861817	0.681	0.214	0	Granule precursor	Hey1
Cdca3	0	0.869357442533023	0.627	0.176	0	Granule precursor	Cdca3
Cks1b	0	0.864556753100227	0.855	0.392	0	Granule precursor	Cks1b
Tmpo	0	0.861354234813143	0.905	0.547	0	Granule precursor	Tmpo
H2afx	0	0.844828726189276	0.751	0.406	0	Granule precursor	H2afx
Pbk	0	0.830160635823621	0.626	0.176	0	Granule precursor	Pbk
Spc25	0	0.820063769562489	0.578	0.152	0	Granule precursor	Spc25
Cdca8	0	0.81926642454451	0.631	0.169	0	Granule precursor	Cdca8
Mki67	0	0.818892260946834	0.602	0.139	0	Granule precursor	Mki67
Ran	0	0.817615197892908	0.99	0.878	0	Granule precursor	Ran
Slc29a1	0	0.81138625002733	0.866	0.435	0	Granule precursor	Slc29a1
Spc24	0	0.809680002118207	0.678	0.168	0	Granule precursor	Spc24
Ccnb2	0	0.79812854836069	0.543	0.13	0	Granule precursor	Ccnb2
Npm1	0	0.780791546890602	0.994	0.891	0	Granule precursor	Npm1
C1ql1	0	0.770422265138187	0.647	0.155	0	Granule precursor	C1ql1
Tyms	0	0.766786882456074	0.685	0.203	0	Granule precursor	Tyms
Tpx2	0	0.764735721284905	0.536	0.118	0	Granule precursor	Tpx2
Eln	0	0.747968628773053	0.432	0.06	0	Granule precursor	Eln
Tubb4b	0	0.725583408001763	0.745	0.519	0	Granule precursor	Tubb4b
Racgap1	0	0.721740285810996	0.648	0.223	0	Granule precursor	Racgap1
Siva1	0	0.715339011854528	0.81	0.361	0	Granule precursor	Siva1
Mcm6	0	0.712750838188225	0.63	0.188	0	Granule precursor	Mcm6
Lockd	0	0.697316443692594	0.679	0.219	0	Granule precursor	Lockd
Hmgb1	0	0.687815313386051	1	0.985	0	Granule precursor	Hmgb1
H2afv	0	0.68566031326423	0.993	0.877	0	Granule precursor	H2afv
Ccnd1	0	0.680757312653351	0.635	0.196	0	Granule precursor	Ccnd1
Csrp2	0	0.67609777910642	0.738	0.234	0	Granule precursor	Csrp2
Nusap1	0	0.673244924468617	0.486	0.113	0	Granule precursor	Nusap1
Ccnd2	0	0.671608985668191	0.979	0.671	0	Granule precursor	Ccnd2
Ube2s	0	0.669399979162939	0.934	0.833	0	Granule precursor	Ube2s
Aurkb	0	0.666568940084255	0.502	0.099	0	Granule precursor	Aurkb
Pcna	0	0.664708743431682	0.708	0.327	0	Granule precursor	Pcna
Nasp	0	0.664194963355766	0.851	0.48	0	Granule precursor	Nasp
Carnmt1	0	0.663374262468427	0.754	0.356	0	Granule precursor	Carnmt1
Usp1	0	0.662579438429566	0.762	0.286	0	Granule precursor	Usp1
Tnfaip8	0	0.660889928440721	0.628	0.122	0	Granule precursor	Tnfaip8
Ranbp1	0	0.659921583416031	0.985	0.858	0	Granule precursor	Ranbp1
Kpna2	0	0.65395710743501	0.447	0.155	0	Granule precursor	Kpna2
Gm17322	0	0.650851658609471	0.35	0.04	0	Granule precursor	Gm17322
Lmnb1	0	0.648036908271284	0.884	0.618	0	Granule precursor	Lmnb1
Pmf1	0	0.6396552793168	0.685	0.189	0	Granule precursor	Pmf1
Rps4x	0	0.637320127459987	1	0.988	0	Granule precursor	Rps4x
2700094K13Rik	0	0.621431613291293	0.962	0.729	0	Granule precursor	2700094K13Rik
Impdh2	0	0.617347717200133	0.86	0.492	0	Granule precursor	Impdh2
Cenpe	0	0.614700687537023	0.437	0.084	0	Granule precursor	Cenpe
Prc1	0	0.612164707288427	0.447	0.102	0	Granule precursor	Prc1
Rps19	0	0.608826891987237	1	0.992	0	Granule precursor	Rps19
Pabpc1	0	0.607729543029944	0.991	0.865	0	Granule precursor	Pabpc1
Mxd3	0	0.606078050192511	0.515	0.108	0	Granule precursor	Mxd3
Hist1h1b	0	0.604216746313663	0.386	0.058	0	Granule precursor	Hist1h1b
Kif22	0	0.596592243061906	0.481	0.11	0	Granule precursor	Kif22
Anp32e	0	0.595584713781054	0.898	0.631	0	Granule precursor	Anp32e
Dctpp1	0	0.591946128836272	0.855	0.454	0	Granule precursor	Dctpp1
Snrpf	0	0.589306565469924	0.981	0.763	0	Granule precursor	Snrpf
Odc1	0	0.588981398389709	0.852	0.446	0	Granule precursor	Odc1
Tk1	0	0.58054998399503	0.512	0.099	0	Granule precursor	Tk1
Uhrf1	0	0.579292153226857	0.582	0.139	0	Granule precursor	Uhrf1
Cenpm	0	0.578152375398595	0.629	0.16	0	Granule precursor	Cenpm
Tacc3	0	0.576295875588394	0.49	0.134	0	Granule precursor	Tacc3
Lbr	0	0.573431740118884	0.645	0.239	0	Granule precursor	Lbr
Rpsa	0	0.572236202075943	0.999	0.976	0	Granule precursor	Rpsa
Rps27a	0	0.569343790688079	1	0.99	0	Granule precursor	Rps27a
Rpl14	0	0.568291546860825	1	0.99	0	Granule precursor	Rpl14
Fbxo5	0	0.565846481769465	0.468	0.093	0	Granule precursor	Fbxo5
Dnajc9	0	0.565243230670102	0.779	0.36	0	Granule precursor	Dnajc9
Rpl3	0	0.563793212766331	1	0.986	0	Granule precursor	Rpl3
Paics	0	0.563509706188225	0.808	0.419	0	Granule precursor	Paics
Ccdc34	0	0.561512469384943	0.812	0.417	0	Granule precursor	Ccdc34
Tead2	0	0.561183531506325	0.764	0.32	0	Granule precursor	Tead2
Rplp0	0	0.560010424790373	1	0.995	0	Granule precursor	Rplp0
Rpl12	0	0.55971503356548	0.988	0.86	0	Granule precursor	Rpl12
Fam64a	0	0.557644402157865	0.467	0.125	0	Granule precursor	Fam64a
Knstrn	0	0.55248753252143	0.501	0.124	0	Granule precursor	Knstrn
Nde1	0	0.551931827229918	0.553	0.166	0	Granule precursor	Nde1
Rps20	0	0.548979372690836	0.998	0.96	0	Granule precursor	Rps20
Lsm5	0	0.546930705173242	0.894	0.564	0	Granule precursor	Lsm5
Rpl36a	0	0.544451486059309	0.997	0.946	0	Granule precursor	Rpl36a
Rps5	0	0.543635904054611	1	0.995	0	Granule precursor	Rps5
Cog7	0	0.542591300317647	0.822	0.447	0	Granule precursor	Cog7
Snrpg	0	0.542065284748753	0.993	0.864	0	Granule precursor	Snrpg
Hdgf	0	0.539645385691472	0.901	0.598	0	Granule precursor	Hdgf
Mcm5	0	0.539477862825271	0.56	0.158	0	Granule precursor	Mcm5
Npm3	0	0.539300077307374	0.758	0.347	0	Granule precursor	Npm3
Dtymk	0	0.53796818517536	0.851	0.489	0	Granule precursor	Dtymk
Tipin	0	0.537894727457379	0.788	0.373	0	Granule precursor	Tipin
Hirip3	0	0.537751348468351	0.568	0.153	0	Granule precursor	Hirip3
Lyar	0	0.537501919846397	0.743	0.32	0	Granule precursor	Lyar
Rps12	0	0.535551842487378	0.996	0.927	0	Granule precursor	Rps12
Nucks1	0	0.530022124010286	0.852	0.544	0	Granule precursor	Nucks1
Cdca7	0	0.529490164205685	0.511	0.12	0	Granule precursor	Cdca7
Rpl10a	0	0.52844847400555	0.999	0.964	0	Granule precursor	Rpl10a
Cd63	0	0.528273321813794	0.985	0.853	0	Granule precursor	Cd63
Mycn	0	0.527844565062498	0.869	0.505	0	Granule precursor	Mycn
Hmgn5	0	0.525737651238529	0.663	0.229	0	Granule precursor	Hmgn5
Rfc4	0	0.525548512131007	0.629	0.222	0	Granule precursor	Rfc4
Hmgn1	0	0.524771361698779	0.997	0.949	0	Granule precursor	Hmgn1
Rps16	0	0.523751472361867	1	0.986	0	Granule precursor	Rps16
Hnrnpf	0	0.523490410556381	0.966	0.803	0	Granule precursor	Hnrnpf
Slbp	0	0.520819902646048	0.739	0.395	0	Granule precursor	Slbp
Fkbp3	0	0.520729182174957	0.95	0.74	0	Granule precursor	Fkbp3
Barhl1	0	0.519999549351359	0.856	0.457	0	Granule precursor	Barhl1
Plk1	0	0.519615434540124	0.372	0.071	0	Granule precursor	Plk1
Rps3a1	0	0.515507832492244	1	0.981	0	Granule precursor	Rps3a1
Rad51ap1	0	0.511304563405943	0.502	0.105	0	Granule precursor	Rad51ap1
Aurka	0	0.511139711166845	0.411	0.086	0	Granule precursor	Aurka
Dtl	0	0.510911242996125	0.504	0.118	0	Granule precursor	Dtl
Rpl22	0	0.51038065491517	0.993	0.893	0	Granule precursor	Rpl22
Mcm2	0	0.508753672395831	0.536	0.163	0	Granule precursor	Mcm2
Rplp2	0	0.508182295960822	0.999	0.98	0	Granule precursor	Rplp2
Rps25	0	0.508152964815652	0.999	0.967	0	Granule precursor	Rps25
Gsg1l	0	0.506954017552398	0.455	0.08	0	Granule precursor	Gsg1l
Set	0	0.506271425925158	0.988	0.867	0	Granule precursor	Set
Rpl35a	0	0.504252129597308	1	0.978	0	Granule precursor	Rpl35a
Ezr	0	0.503748198135111	0.729	0.34	0	Granule precursor	Ezr
Rpl4	0	0.502050237327222	1	0.988	0	Granule precursor	Rpl4
Nap1l1	0	0.500870944391423	0.96	0.747	0	Granule precursor	Nap1l1
Mis18bp1	0	0.500690099682769	0.429	0.087	0	Granule precursor	Mis18bp1
Rps2	0	0.494406725160257	0.999	0.983	0	Granule precursor	Rps2
Mns1	0	0.492988001577066	0.47	0.09	0	Granule precursor	Mns1
Rpl13a	0	0.492121021993285	1	0.994	0	Granule precursor	Rpl13a
Rpl32	0	0.492043820324321	1	0.991	0	Granule precursor	Rpl32
Rpa2	0	0.489446226796224	0.566	0.188	0	Granule precursor	Rpa2
Ppp2r2c	0	0.488510093859206	0.95	0.564	0	Granule precursor	Ppp2r2c
Rps24	0	0.486655847184506	1	0.98	0	Granule precursor	Rps24
Ptma	0	0.486047167799224	1	0.998	0	Granule precursor	Ptma
Rps26	0	0.486023788160058	1	0.978	0	Granule precursor	Rps26
H2afy	0	0.486001636202181	0.962	0.81	0	Granule precursor	H2afy
Gas1	0	0.486001457687376	0.577	0.166	0	Granule precursor	Gas1
Rps18	0	0.482524588952168	1	0.989	0	Granule precursor	Rps18
Rbm3	0	0.480624646409302	0.998	0.974	0	Granule precursor	Rbm3
Hjurp	0	0.479578704192204	0.646	0.275	0	Granule precursor	Hjurp
Mcm7	0	0.479340229753119	0.716	0.356	0	Granule precursor	Mcm7
Rpl18a	0	0.476038857980847	1	0.996	0	Granule precursor	Rpl18a
Rps17	0	0.475980990874532	0.999	0.974	0	Granule precursor	Rps17
Mad2l1	0	0.475728947968638	0.502	0.126	0	Granule precursor	Mad2l1
Rpl18	0	0.475457412491985	0.999	0.98	0	Granule precursor	Rpl18
Rrm1	0	0.474427157655609	0.549	0.206	0	Granule precursor	Rrm1
Rps8	0	0.474306346488352	1	0.994	0	Granule precursor	Rps8
Prim1	0	0.474270811769402	0.524	0.143	0	Granule precursor	Prim1
Lig1	0	0.469428204479781	0.549	0.207	0	Granule precursor	Lig1
Tbata	0	0.468070759570818	0.468	0.144	0	Granule precursor	Tbata
Tuba1c	0	0.46709572914134	0.31	0.098	0	Granule precursor	Tuba1c
Rpl21	0	0.467004084492991	1	0.989	0	Granule precursor	Rpl21
Rplp1	0	0.466749378281252	1	0.979	0	Granule precursor	Rplp1
Rbbp7	0	0.465088035321575	0.787	0.478	0	Granule precursor	Rbbp7
Ssrp1	0	0.464651980255476	0.846	0.542	0	Granule precursor	Ssrp1
Gmnn	0	0.463134997922238	0.527	0.14	0	Granule precursor	Gmnn
Sgol1	0	0.462892709514074	0.434	0.078	0	Granule precursor	Sgol1
Pa2g4	0	0.462720710388058	0.842	0.562	0	Granule precursor	Pa2g4
Nfic	0	0.46244959692947	0.649	0.274	0	Granule precursor	Nfic
Rps15a	0	0.462366324895287	1	0.983	0	Granule precursor	Rps15a
Rpl28	0	0.461839243770253	0.999	0.97	0	Granule precursor	Rpl28
Draxin	0	0.461370443445995	0.503	0.129	0	Granule precursor	Draxin
Gm8730	0	0.458863755896072	0.94	0.731	0	Granule precursor	Gm8730
Cnbp	0	0.457931786076661	0.987	0.884	0	Granule precursor	Cnbp
Rps13	0	0.457530687276737	1	0.98	0	Granule precursor	Rps13
Rps6	0	0.456032431279243	1	0.986	0	Granule precursor	Rps6
Ckap2l	0	0.455422720758289	0.414	0.084	0	Granule precursor	Ckap2l
Plxnb2	0	0.454528006807695	0.72	0.334	0	Granule precursor	Plxnb2
Incenp	0	0.453759971552101	0.437	0.111	0	Granule precursor	Incenp
Sae1	0	0.453707411443083	0.764	0.442	0	Granule precursor	Sae1
Nudt21	0	0.45243381981054	0.913	0.651	0	Granule precursor	Nudt21
Cited1	0	0.450755702868856	0.453	0.095	0	Granule precursor	Cited1
G3bp1	0	0.45025892706219	0.915	0.672	0	Granule precursor	G3bp1
Nop58	0	0.449468232512511	0.664	0.314	0	Granule precursor	Nop58
Rpl22l1	0	0.449445705690552	0.965	0.785	0	Granule precursor	Rpl22l1
Ung	0	0.447711659705784	0.35	0.113	0	Granule precursor	Ung
Mcm3	0	0.44744083575811	0.453	0.128	0	Granule precursor	Mcm3
Fen1	0	0.447020020118799	0.556	0.185	0	Granule precursor	Fen1
Esco2	0	0.446965277036086	0.394	0.063	0	Granule precursor	Esco2
Rps28	0	0.446185370093791	1	0.975	0	Granule precursor	Rps28
Nuf2	0	0.445108454603504	0.44	0.097	0	Granule precursor	Nuf2
Hnrnpd	0	0.444958736145696	0.858	0.575	0	Granule precursor	Hnrnpd
Prdx1	0	0.444550181737263	0.953	0.69	0	Granule precursor	Prdx1
Rpl8	0	0.44437080585021	1	0.987	0	Granule precursor	Rpl8
Serbp1	0	0.442703983084196	0.984	0.893	0	Granule precursor	Serbp1
Rpl39	0	0.442611742025107	0.998	0.968	0	Granule precursor	Rpl39
Kifc1	0	0.442464367909971	0.4	0.083	0	Granule precursor	Kifc1
Anp32a	0	0.441653452890626	0.95	0.764	0	Granule precursor	Anp32a
Rad21	0	0.440977590245443	0.666	0.366	0	Granule precursor	Rad21
Prdx6	0	0.440908873236829	0.834	0.501	0	Granule precursor	Prdx6
Alyref	0	0.439564265431748	0.777	0.443	0	Granule precursor	Alyref
Idh2	0	0.438673090774801	0.791	0.441	0	Granule precursor	Idh2
Ncl	0	0.437832455184438	0.937	0.758	0	Granule precursor	Ncl
Lsm2	0	0.437349467892633	0.858	0.568	0	Granule precursor	Lsm2
Hmmr	0	0.436704862773998	0.338	0.059	0	Granule precursor	Hmmr
Smco4	0	0.435656630693722	0.461	0.103	0	Granule precursor	Smco4
Gnb2l1	0	0.435642820530719	0.991	0.905	0	Granule precursor	Gnb2l1
Rpl13	0	0.434466401690736	1	0.996	0	Granule precursor	Rpl13
Rpl9	0	0.432970769751026	1	0.988	0	Granule precursor	Rpl9
Cdca2	0	0.43011192919556	0.4	0.068	0	Granule precursor	Cdca2
Rpl41	0	0.429358728099023	1	0.996	0	Granule precursor	Rpl41
Srsf7	0	0.42891055654438	0.959	0.816	0	Granule precursor	Srsf7
Cadm1	0	0.427374574517837	0.608	0.23	0	Granule precursor	Cadm1
Dhx32	0	0.427099042231321	0.61	0.243	0	Granule precursor	Dhx32
Prdx4	0	0.426304670504959	0.815	0.494	0	Granule precursor	Prdx4
Melk	0	0.425963984003219	0.383	0.06	0	Granule precursor	Melk
Nek2	0	0.425784466749336	0.337	0.055	0	Granule precursor	Nek2
Ift27	0	0.425562319926011	0.75	0.395	0	Granule precursor	Ift27
Tcf3	0	0.425194370544447	0.843	0.497	0	Granule precursor	Tcf3
Nudc	0	0.42503814294016	0.871	0.608	0	Granule precursor	Nudc
Rps27l	0	0.424409115940991	0.969	0.79	0	Granule precursor	Rps27l
Ptbp1	0	0.423729459259474	0.65	0.279	0	Granule precursor	Ptbp1
Bok	0	0.422707995158041	0.713	0.38	0	Granule precursor	Bok
Cdkn2c	0	0.420101099300671	0.508	0.147	0	Granule precursor	Cdkn2c
Tpm4	0	0.419226957314367	0.869	0.578	0	Granule precursor	Tpm4
Rps11	0	0.418826709197586	1	0.989	0	Granule precursor	Rps11
Rps10	0	0.418783131298451	0.998	0.957	0	Granule precursor	Rps10
Casc5	0	0.417955748012035	0.338	0.055	0	Granule precursor	Casc5
Hpca	0	0.417493582126791	0.513	0.218	0	Granule precursor	Hpca
Hnrnpa3	0	0.416602084234535	0.978	0.877	0	Granule precursor	Hnrnpa3
Rps3	0	0.415975182523114	1	0.987	0	Granule precursor	Rps3
Trim59	0	0.41540280731222	0.5	0.169	0	Granule precursor	Trim59
Rps15	0	0.414890638632093	1	0.984	0	Granule precursor	Rps15
Hnrnpu	0	0.414086203445187	0.943	0.78	0	Granule precursor	Hnrnpu
Sapcd2	0	0.413763060708068	0.397	0.098	0	Granule precursor	Sapcd2
Asf1b	0	0.413225136689766	0.391	0.075	0	Granule precursor	Asf1b
Rps29	0	0.413110664427645	1	0.993	0	Granule precursor	Rps29
Tpt1	0	0.411690082869181	0.999	0.979	0	Granule precursor	Tpt1
H1fx	0	0.411580229078846	0.587	0.262	0	Granule precursor	H1fx
Cbfa2t3	0	0.409867678533765	0.59	0.231	0	Granule precursor	Cbfa2t3
Ska1	0	0.40968637948383	0.377	0.06	0	Granule precursor	Ska1
Hprt	0	0.408839336781811	0.683	0.333	0	Granule precursor	Hprt
Bex4	0	0.407809270699583	0.754	0.429	0	Granule precursor	Bex4
Gar1	0	0.40779745732596	0.666	0.309	0	Granule precursor	Gar1
Supt16	0	0.407659899661071	0.555	0.286	0	Granule precursor	Supt16
Rfc5	0	0.405829472899672	0.51	0.153	0	Granule precursor	Rfc5
Map3k1	0	0.404913010353908	0.772	0.414	0	Granule precursor	Map3k1
Ppil1	0	0.404831248595257	0.647	0.281	0	Granule precursor	Ppil1
Eef1b2	0	0.402702546596882	0.977	0.847	0	Granule precursor	Eef1b2
Ezh2	0	0.402084919773139	0.746	0.43	0	Granule precursor	Ezh2
Dbf4	0	0.40205210786769	0.434	0.113	0	Granule precursor	Dbf4
Psat1	0	0.39950055014328	0.722	0.358	0	Granule precursor	Psat1
Rps7	0	0.399198307348612	1	0.988	0	Granule precursor	Rps7
Rpl27a	0	0.395647775925578	0.999	0.978	0	Granule precursor	Rpl27a
Dkc1	0	0.394138531280048	0.565	0.218	0	Granule precursor	Dkc1
Rps9	0	0.393606641409803	1	0.99	0	Granule precursor	Rps9
Rpl31	0	0.392112334716919	0.999	0.968	0	Granule precursor	Rpl31
Rpl15	0	0.391052997156526	0.999	0.972	0	Granule precursor	Rpl15
Rpl23	0	0.390949100192111	1	0.987	0	Granule precursor	Rpl23
Rpl5	0	0.390669920538622	0.992	0.926	0	Granule precursor	Rpl5
Rps27	0	0.390647800230519	1	0.986	0	Granule precursor	Rps27
Rnaseh2c	0	0.389790275066619	0.779	0.456	0	Granule precursor	Rnaseh2c
Hist1h4i	0	0.387310186490214	0.464	0.145	0	Granule precursor	Hist1h4i
Psrc1	0	0.386992976498428	0.362	0.079	0	Granule precursor	Psrc1
Ybx1	0	0.386846218110385	0.999	0.981	0	Granule precursor	Ybx1
Dnph1	0	0.386287482121883	0.47	0.12	0	Granule precursor	Dnph1
Rpl19	0	0.38583820282066	1	0.988	0	Granule precursor	Rpl19
Sema7a	0	0.385620384134273	0.395	0.082	0	Granule precursor	Sema7a
Mis18a	0	0.385540356553538	0.514	0.179	0	Granule precursor	Mis18a
E2f1	0	0.382364249035811	0.677	0.32	0	Granule precursor	E2f1
Hnrnpab	0	0.381524902094281	0.976	0.869	0	Granule precursor	Hnrnpab
Rpl30	0	0.381378073417177	0.995	0.937	0	Granule precursor	Rpl30
Rnf26	0	0.380520717625727	0.578	0.256	0	Granule precursor	Rnf26
Mif	0	0.380063775878588	0.979	0.868	0	Granule precursor	Mif
Rnd2	0	0.37977724821641	0.802	0.47	0	Granule precursor	Rnd2
Snrpb	0	0.3787835356831	0.971	0.847	0	Granule precursor	Snrpb
Gapdh	0	0.378237457796711	0.996	0.959	0	Granule precursor	Gapdh
Trp53	0	0.378075715093875	0.781	0.456	0	Granule precursor	Trp53
Hist1h2ae	0	0.377910483870808	0.309	0.054	0	Granule precursor	Hist1h2ae
Rps23	0	0.377390450734434	1	0.992	0	Granule precursor	Rps23
Chaf1b	0	0.37627309630801	0.374	0.103	0	Granule precursor	Chaf1b
Rps14	0	0.376240560869532	1	0.995	0	Granule precursor	Rps14
Nup62	0	0.375946954444523	0.552	0.204	0	Granule precursor	Nup62
Lsm3	0	0.375902295563534	0.814	0.52	0	Granule precursor	Lsm3
Bex1	0	0.375325134984385	0.709	0.394	0	Granule precursor	Bex1
Insm1	0	0.374916705919159	0.707	0.364	0	Granule precursor	Insm1
Hells	0	0.374355775252855	0.412	0.119	0	Granule precursor	Hells
Naca	0	0.374197912877062	0.998	0.961	0	Granule precursor	Naca
Gsr	0	0.373968398508119	0.642	0.323	0	Granule precursor	Gsr
Abracl	0	0.373804043808768	0.841	0.524	0	Granule precursor	Abracl
Nudcd2	0	0.373425902809497	0.729	0.422	0	Granule precursor	Nudcd2
Nt5dc2	0	0.373091261586626	0.926	0.689	0	Granule precursor	Nt5dc2
Hist1h1e	0	0.372972722016436	0.373	0.129	0	Granule precursor	Hist1h1e
Rpl10	0	0.372707585638804	1	0.986	0	Granule precursor	Rpl10
Rpl17	0	0.372608685874902	1	0.985	0	Granule precursor	Rpl17
Cenpw	0	0.372217302997058	0.489	0.159	0	Granule precursor	Cenpw
Kif11	0	0.371942401884505	0.346	0.062	0	Granule precursor	Kif11
Rpl23a	0	0.370597465784214	1	0.991	0	Granule precursor	Rpl23a
Nop56	0	0.3702943412373	0.777	0.468	0	Granule precursor	Nop56
Rad51	0	0.369952704645097	0.395	0.082	0	Granule precursor	Rad51
Cenpv	0	0.369906173736399	0.647	0.302	0	Granule precursor	Cenpv
Hnrnpa1	0	0.369798957902593	0.999	0.964	0	Granule precursor	Hnrnpa1
Rpl7	0	0.3671233861359	0.999	0.981	0	Granule precursor	Rpl7
Hat1	0	0.366112788798634	0.51	0.196	0	Granule precursor	Hat1
Neil3	0	0.366006408988186	0.36	0.064	0	Granule precursor	Neil3
Mrpl42	0	0.364726893443438	0.847	0.571	0	Granule precursor	Mrpl42
Cbx1	0	0.364174877176573	0.929	0.72	0	Granule precursor	Cbx1
Eef1d	0	0.363907168395589	0.842	0.561	0	Granule precursor	Eef1d
Snrpd1	0	0.363617010121629	0.94	0.778	0	Granule precursor	Snrpd1
Pold2	0	0.363590750183864	0.554	0.215	0	Granule precursor	Pold2
Ect2	0	0.363386707319336	0.337	0.062	0	Granule precursor	Ect2
Rnaseh2b	0	0.362665831838944	0.647	0.309	0	Granule precursor	Rnaseh2b
Mrfap1	0	0.361894417846016	0.987	0.893	0	Granule precursor	Mrfap1
Nsmce4a	0	0.361545024369102	0.756	0.443	0	Granule precursor	Nsmce4a
Rpl29	0	0.361422877569154	0.999	0.982	0	Granule precursor	Rpl29
Snrnp40	0	0.360911649339931	0.784	0.483	0	Granule precursor	Snrnp40
Maz	0	0.360910373911312	0.775	0.478	0	Granule precursor	Maz
Ptges3	0	0.360700514293908	0.897	0.66	0	Granule precursor	Ptges3
Pim1	0	0.36069169710544	0.478	0.178	0	Granule precursor	Pim1
Snrpd2	0	0.36052677867821	0.973	0.835	0	Granule precursor	Snrpd2
Cdk4	0	0.360140600868199	0.991	0.908	0	Granule precursor	Cdk4
Islr	0	0.358966847625039	0.306	0.052	0	Granule precursor	Islr
Pgf	0	0.358642978276237	0.294	0.034	0	Granule precursor	Pgf
Srsf3	0	0.358158383836282	0.992	0.946	0	Granule precursor	Srsf3
Rfc1	0	0.35815062979683	0.56	0.243	0	Granule precursor	Rfc1
Nmral1	0	0.357721540767106	0.566	0.229	0	Granule precursor	Nmral1
Rpl6	0	0.357699599509377	1	0.99	0	Granule precursor	Rpl6
Kif20a	0	0.357626323168524	0.324	0.054	0	Granule precursor	Kif20a
Igfbp5	0	0.357143015861122	0.544	0.189	0	Granule precursor	Igfbp5
Hmgb3	0	0.356728520683002	0.977	0.884	0	Granule precursor	Hmgb3
Ncapd2	0	0.35670869532205	0.557	0.226	0	Granule precursor	Ncapd2
Kif23	0	0.355945766638416	0.328	0.064	0	Granule precursor	Kif23
Rpl26	0	0.355637777924043	0.999	0.983	0	Granule precursor	Rpl26
Pkm	0	0.354491067174574	0.958	0.828	0	Granule precursor	Pkm
Rps21	0	0.354468590597276	0.993	0.928	0	Granule precursor	Rps21
Rpl37a	0	0.353493779842193	1	0.99	0	Granule precursor	Rpl37a
Cdk6	0	0.351879903409338	0.459	0.182	0	Granule precursor	Cdk6
Smc6	0	0.351659625749067	0.713	0.415	0	Granule precursor	Smc6
Ppia	0	0.351051472800827	1	0.997	0	Granule precursor	Ppia
Wdr89	0	0.350469776803135	0.942	0.743	0	Granule precursor	Wdr89
Plekho2	0	0.350117897392122	0.372	0.087	0	Granule precursor	Plekho2
Bccip	0	0.34903253840846	0.755	0.449	0	Granule precursor	Bccip
Gm10076	0	0.348421323516538	0.879	0.634	0	Granule precursor	Gm10076
C330027C09Rik	0	0.348046258190008	0.34	0.074	0	Granule precursor	C330027C09Rik
Banf1	0	0.347729474892797	0.919	0.729	0	Granule precursor	Banf1
Hes6	0	0.347502001111827	0.746	0.432	0	Granule precursor	Hes6
Rnd3	0	0.347051540186021	0.675	0.318	0	Granule precursor	Rnd3
Tcf19	0	0.346850888806726	0.348	0.098	0	Granule precursor	Tcf19
Shcbp1	0	0.346704652527864	0.34	0.064	0	Granule precursor	Shcbp1
Rpl35	0	0.345686262812805	0.999	0.976	0	Granule precursor	Rpl35
Rbbp4	0	0.345228461533346	0.826	0.569	0	Granule precursor	Rbbp4
Fau	0	0.343977438762713	1	0.988	0	Granule precursor	Fau
Rpl11	0	0.341323109854337	1	0.989	0	Granule precursor	Rpl11
Fbl	0	0.341176169030421	0.85	0.599	0	Granule precursor	Fbl
Dhfr	0	0.34020009869093	0.423	0.13	0	Granule precursor	Dhfr
Gpr153	0	0.340049521974697	0.294	0.039	0	Granule precursor	Gpr153
Eny2	0	0.339215341566159	0.856	0.595	0	Granule precursor	Eny2
Lap3	0	0.338083383624498	0.492	0.197	0	Granule precursor	Lap3
Mad2l2	0	0.337566532021732	0.626	0.311	0	Granule precursor	Mad2l2
Nhp2	0	0.336191538417758	0.813	0.525	0	Granule precursor	Nhp2
Bub1b	0	0.335559802798943	0.329	0.067	0	Granule precursor	Bub1b
Pcbp2	0	0.334693003502104	0.984	0.893	0	Granule precursor	Pcbp2
Erh	0	0.334148102830303	0.996	0.954	0	Granule precursor	Erh
Ube2i	0	0.332904003114146	0.92	0.721	0	Granule precursor	Ube2i
Psip1	0	0.332449820341443	0.949	0.813	0	Granule precursor	Psip1
Eif5a	0	0.330862480664194	0.996	0.96	0	Granule precursor	Eif5a
Nop10	0	0.329658332909577	0.932	0.745	0	Granule precursor	Nop10
Hist1h2ag	0	0.329341052971474	0.342	0.067	0	Granule precursor	Hist1h2ag
Commd1	0	0.328696286846463	0.793	0.495	0	Granule precursor	Commd1
Exosc8	0	0.327626110131318	0.6	0.293	0	Granule precursor	Exosc8
Prps1	0	0.326238592312752	0.557	0.244	0	Granule precursor	Prps1
Rab15	0	0.326129658894775	0.375	0.113	0	Granule precursor	Rab15
Kif2c	0	0.325159791976122	0.31	0.057	0	Granule precursor	Kif2c
Snrpe	0	0.32410360405944	0.975	0.851	0	Granule precursor	Snrpe
Ncaph2	0	0.323376566629359	0.65	0.351	0	Granule precursor	Ncaph2
Ak2	0	0.323218531610737	0.679	0.368	0	Granule precursor	Ak2
Atp5g2	0	0.322806830578429	0.985	0.887	0	Granule precursor	Atp5g2
Ckap2	0	0.322600604468465	0.356	0.084	0	Granule precursor	Ckap2
Ddx39	0	0.322373219379945	0.585	0.312	0	Granule precursor	Ddx39
Rpa3	0	0.321794331764577	0.634	0.324	0	Granule precursor	Rpa3
Chaf1a	0	0.321063590841344	0.371	0.086	0	Granule precursor	Chaf1a
Cenpq	0	0.320967849715303	0.431	0.132	0	Granule precursor	Cenpq
Sgol2a	0	0.320905710926446	0.284	0.047	0	Granule precursor	Sgol2a
Itgb3bp	0	0.320132967182052	0.423	0.128	0	Granule precursor	Itgb3bp
Naa50	0	0.319464230761146	0.714	0.393	0	Granule precursor	Naa50
Srsf2	0	0.318159215713119	0.991	0.939	0	Granule precursor	Srsf2
Rps12-ps3	0	0.317665552676495	0.669	0.368	0	Granule precursor	Rps12-ps3
Psmc3ip	0	0.31722800919618	0.432	0.138	0	Granule precursor	Psmc3ip
Sms	0	0.31706964500883	0.834	0.564	0	Granule precursor	Sms
Cenpp	0	0.317000938273505	0.335	0.06	0	Granule precursor	Cenpp
Cdc25c	0	0.314786963516092	0.305	0.064	0	Granule precursor	Cdc25c
Eef1a1	0	0.314008920752704	1	0.999	0	Granule precursor	Eef1a1
Plk4	0	0.312683723343512	0.404	0.112	0	Granule precursor	Plk4
Cdca5	0	0.312368231418422	0.334	0.06	0	Granule precursor	Cdca5
Tmem107	0	0.312270331957124	0.411	0.118	0	Granule precursor	Tmem107
Ska2	0	0.312130160214986	0.498	0.229	0	Granule precursor	Ska2
Larp7	0	0.312061207690565	0.543	0.237	0	Granule precursor	Larp7
Ruvbl1	0	0.311696336699206	0.596	0.303	0	Granule precursor	Ruvbl1
Nrm	0	0.311222794041149	0.528	0.236	0	Granule precursor	Nrm
Rfc2	0	0.310784594415729	0.672	0.379	0	Granule precursor	Rfc2
Hsd11b2	0	0.310250589290484	0.491	0.18	0	Granule precursor	Hsd11b2
Plagl1	0	0.310103273038646	0.31	0.087	0	Granule precursor	Plagl1
Srebf1	0	0.309240106183106	0.399	0.139	0	Granule precursor	Srebf1
Ncapg	0	0.309190498238357	0.293	0.045	0	Granule precursor	Ncapg
Rpl24	0	0.307911500203522	1	0.987	0	Granule precursor	Rpl24
Nup37	0	0.30778654219522	0.381	0.115	0	Granule precursor	Nup37
Ube2t	0	0.307761594346812	0.352	0.077	0	Granule precursor	Ube2t
Rpl37	0	0.307440513318496	1	0.986	0	Granule precursor	Rpl37
Tgif1	0	0.306555350525633	0.421	0.138	0	Granule precursor	Tgif1
Actl6a	0	0.30637151122819	0.786	0.521	0	Granule precursor	Actl6a
Rpl36	0	0.306369798633213	0.999	0.979	0	Granule precursor	Rpl36
Nrn1	0	0.306261871563535	0.8	0.412	0	Granule precursor	Nrn1
D030056L22Rik	0	0.306058660001801	0.698	0.402	0	Granule precursor	D030056L22Rik
Cdca7l	0	0.305825529611056	0.315	0.051	0	Granule precursor	Cdca7l
Islr2	0	0.305540226234705	0.831	0.417	0	Granule precursor	Islr2
Pcsk9	0	0.304877135451756	0.538	0.217	0	Granule precursor	Pcsk9
Ruvbl2	0	0.3046141956793	0.618	0.333	0	Granule precursor	Ruvbl2
Nxt1	0	0.304287255129606	0.539	0.241	0	Granule precursor	Nxt1
Txn1	0	0.304152492059164	0.951	0.803	0	Granule precursor	Txn1
Arhgap11a	0	0.303941482983244	0.294	0.054	0	Granule precursor	Arhgap11a
Cbfb	0	0.303845058455046	0.614	0.305	0	Granule precursor	Cbfb
Ppih	0	0.302579551038919	0.589	0.286	0	Granule precursor	Ppih
Cenpk	0	0.302464161851375	0.338	0.064	0	Granule precursor	Cenpk
Uba52	0	0.302291738003454	0.94	0.749	0	Granule precursor	Uba52
Srsf1	0	0.301768068788762	0.931	0.759	0	Granule precursor	Srsf1
Cdca4	0	0.301481491780552	0.471	0.181	0	Granule precursor	Cdca4
Cdc25b	0	0.301432257476436	0.381	0.114	0	Granule precursor	Cdc25b
Cdt1	0	0.300263557513564	0.357	0.113	0	Granule precursor	Cdt1
Naa10	0	0.300248535238325	0.7	0.402	0	Granule precursor	Naa10
Angptl2	0	0.298926111176235	0.253	0.028	0	Granule precursor	Angptl2
Tshz2	0	0.298406890681601	0.397	0.126	0	Granule precursor	Tshz2
Rnaseh2a	0	0.296803402176416	0.483	0.2	0	Granule precursor	Rnaseh2a
Rpl34	0	0.29579863770711	0.999	0.979	0	Granule precursor	Rpl34
Gins2	0	0.295419213539303	0.375	0.117	0	Granule precursor	Gins2
Emg1	0	0.295390973573242	0.84	0.581	0	Granule precursor	Emg1
Kif20b	0	0.295055341601859	0.274	0.049	0	Granule precursor	Kif20b
Alcam	0	0.294879105723864	0.442	0.143	0	Granule precursor	Alcam
Ctps	0	0.294396772834454	0.541	0.247	0	Granule precursor	Ctps
Tgif2	0	0.293210598972129	0.46	0.165	0	Granule precursor	Tgif2
Clspn	0	0.292594086233471	0.293	0.053	0	Granule precursor	Clspn
Cmc2	0	0.292196279353088	0.511	0.226	0	Granule precursor	Cmc2
Tex30	0	0.290024217209159	0.557	0.257	0	Granule precursor	Tex30
Rpl7a	0	0.289877096403467	0.997	0.961	0	Granule precursor	Rpl7a
Gm8186	0	0.288255653747537	0.65	0.348	0	Granule precursor	Gm8186
Lsm4	0	0.286405118742128	0.914	0.719	0	Granule precursor	Lsm4
Shmt1	0	0.285961742291593	0.293	0.051	0	Granule precursor	Shmt1
Rad54l	0	0.285099706515895	0.317	0.063	0	Granule precursor	Rad54l
Dlgap5	0	0.284829309320265	0.261	0.047	0	Granule precursor	Dlgap5
Pole3	0	0.284544173977849	0.675	0.375	0	Granule precursor	Pole3
Srsf6	0	0.283361246467621	0.926	0.766	0	Granule precursor	Srsf6
Adk	0	0.282602382101265	0.49	0.212	0	Granule precursor	Adk
Hn1l	0	0.282584009891065	0.498	0.218	0	Granule precursor	Hn1l
Nhp2l1	0	0.282527630166549	0.925	0.747	0	Granule precursor	Nhp2l1
A430005L14Rik	0	0.281374736385257	0.502	0.22	0	Granule precursor	A430005L14Rik
Tra2b	0	0.280372774980662	0.945	0.813	0	Granule precursor	Tra2b
Rcc1	0	0.279904265383414	0.426	0.15	0	Granule precursor	Rcc1
Rpa1	0	0.277375840582328	0.4	0.154	0	Granule precursor	Rpa1
Tfap4	0	0.276482503845446	0.376	0.119	0	Granule precursor	Tfap4
U2af1	0	0.275721481461198	0.939	0.809	0	Granule precursor	U2af1
Mdga1	0	0.273968491161798	0.448	0.163	0	Granule precursor	Mdga1
Boc	0	0.272913002867032	0.362	0.113	0	Granule precursor	Boc
Ccnf	0	0.272298567174831	0.284	0.055	0	Granule precursor	Ccnf
Ndc80	0	0.272176963361539	0.257	0.035	0	Granule precursor	Ndc80
Hint1	0	0.269121261847462	0.993	0.95	0	Granule precursor	Hint1
Tmem123	0	0.268152604813882	0.486	0.198	0	Granule precursor	Tmem123
Tfdp2	0	0.26624034682763	0.495	0.218	0	Granule precursor	Tfdp2
Suv39h2	0	0.263691501429497	0.394	0.128	0	Granule precursor	Suv39h2
Clic4	0	0.263418495799241	0.529	0.249	0	Granule precursor	Clic4
Bub1	0	0.263349795190033	0.269	0.043	0	Granule precursor	Bub1
Cenpn	0	0.258407568277073	0.295	0.056	0	Granule precursor	Cenpn
Dnmt1	0	0.257324636539541	0.414	0.162	0	Granule precursor	Dnmt1
Topbp1	0	0.255870628570451	0.376	0.126	0	Granule precursor	Topbp1
Sumo2	0	0.255569765499839	0.999	0.985	0	Granule precursor	Sumo2
Skp2	0	0.25311999408939	0.383	0.13	0	Granule precursor	Skp2
Baz1a	0	0.251648063735204	0.363	0.128	0	Granule precursor	Baz1a
Ipo5	1.88468433940095e-306	0.281775200136899	0.499	0.235	3.40901703310843e-302	Granule precursor	Ipo5
Gm11808	8.53651926021225e-304	0.290979429963842	0.918	0.702	1.54408560378719e-299	Granule precursor	Gm11808
Bub3	2.77505279724919e-303	0.439387419815592	0.788	0.608	5.01951549966434e-299	Granule precursor	Bub3
Gse1	1.05446197458363e-297	0.260635222608572	0.547	0.262	1.90731081962686e-293	Granule precursor	Gse1
Gas2l3	4.18419237324281e-297	0.289114434174231	0.304	0.097	7.5683671647216e-293	Granule precursor	Gas2l3
Cbx5	4.47979296750056e-297	0.299586386566083	0.741	0.46	8.10304951961501e-293	Granule precursor	Cbx5
Nudt5	6.5471886010232e-295	0.26176639606568	0.565	0.286	1.18425547415308e-290	Granule precursor	Nudt5
Rpl23a-ps3	2.00064159247779e-294	0.298663375006528	0.921	0.726	3.61876051247382e-290	Granule precursor	Rpl23a-ps3
Elavl1	8.74233421004927e-288	0.272939286996485	0.781	0.504	1.58131341191371e-283	Granule precursor	Elavl1
Tcp1	3.80641660706351e-287	0.274101658819677	0.91	0.737	6.88504635885647e-283	Granule precursor	Tcp1
Snrpa1	2.13907724019682e-285	0.282440014784167	0.72	0.442	3.86916291206801e-281	Granule precursor	Snrpa1
Ier5	2.92092896733879e-285	0.261348671545019	0.72	0.427	5.2833763161224e-281	Granule precursor	Ier5
Hnrnpm	2.6221126225733e-283	0.293667283022658	0.875	0.669	4.74287731171059e-279	Granule precursor	Hnrnpm
2700029M09Rik	2.09052371338393e-279	0.280495275745166	0.652	0.377	3.78133929276885e-275	Granule precursor	2700029M09Rik
Lsm8	3.06954213773078e-277	0.278375920274686	0.817	0.579	5.55218781872744e-273	Granule precursor	Lsm8
Immp1l	8.66608162373637e-276	0.272513370508356	0.814	0.552	1.56752084410143e-271	Granule precursor	Immp1l
Smarca5	1.81806517873003e-275	0.307520345976556	0.76	0.504	3.28851629528687e-271	Granule precursor	Smarca5
Magoh	6.59494961079703e-273	0.285261221671673	0.746	0.486	1.19289448560097e-268	Granule precursor	Magoh
Hnrnpa2b1	4.67378288766056e-268	0.263395847232251	0.99	0.97	8.45393848720043e-264	Granule precursor	Hnrnpa2b1
Smc1a	1.47593714354624e-266	0.285003422406436	0.663	0.399	2.66967510524643e-262	Granule precursor	Smc1a
Dnajc2	1.82580454488746e-266	0.257098482477077	0.609	0.336	3.30251526079244e-262	Granule precursor	Dnajc2
Txnl1	2.09243762110396e-266	0.285006713703032	0.777	0.546	3.78480116905284e-262	Granule precursor	Txnl1
Ppa1	3.52746100162751e-265	0.285098739842711	0.737	0.48	6.38047145974384e-261	Granule precursor	Ppa1
Brd3	2.1366303756952e-263	0.267353340379242	0.762	0.496	3.86473702355748e-259	Granule precursor	Brd3
Rangap1	4.53743330224515e-262	0.306326433892049	0.56	0.312	8.20730935710103e-258	Granule precursor	Rangap1
Fam92a	6.02665045128619e-262	0.260554601606224	0.668	0.39	1.09010053362865e-257	Granule precursor	Fam92a
Rpl10-ps3	9.12497514134606e-258	0.284529670613942	0.889	0.675	1.65052550356668e-253	Granule precursor	Rpl10-ps3
Rbm8a	1.61777863033059e-257	0.264615494104654	0.873	0.677	2.92623798654197e-253	Granule precursor	Rbm8a
Fundc2	7.54108148960717e-257	0.272407523675662	0.707	0.439	1.36403081984015e-252	Granule precursor	Fundc2
Raly	3.99860249981847e-253	0.252028415477806	0.899	0.722	7.23267220167166e-249	Granule precursor	Raly
Trim28	8.26682095019544e-253	0.273352681989852	0.855	0.657	1.49530257347135e-248	Granule precursor	Trim28
Tomm7	1.27421159209567e-252	0.254968776304881	0.917	0.708	2.30479392778266e-248	Granule precursor	Tomm7
Eif3i	1.11066470806322e-251	0.261514386419712	0.894	0.694	2.00897032394476e-247	Granule precursor	Eif3i
Hnrnpc	1.28744538955981e-246	0.251785113891024	0.906	0.734	2.32873122063579e-242	Granule precursor	Hnrnpc
Acat1	4.64847828393152e-246	0.291013346487981	0.823	0.639	8.40816751997534e-242	Granule precursor	Acat1
Rpl9-ps6	2.91832789445035e-243	0.274854589830021	0.76	0.498	5.27867149548179e-239	Granule precursor	Rpl9-ps6
Eif2s1	2.31916684534191e-242	0.265030119448428	0.674	0.419	4.19490898985445e-238	Granule precursor	Eif2s1
Mrpl18	2.30313426055285e-241	0.262718198121334	0.803	0.563	4.16590925048799e-237	Granule precursor	Mrpl18
Hspd1	1.52912781861058e-238	0.296902340934128	0.817	0.606	2.76588639830281e-234	Granule precursor	Hspd1
Med30	4.89803121062849e-236	0.250672893392337	0.622	0.367	8.85955885378482e-232	Granule precursor	Med30
Cbx3	7.8645480296131e-225	0.43571576040881	0.908	0.744	1.42253944759642e-220	Granule precursor	Cbx3
Rpl6l	8.19994275539903e-221	0.264594398416879	0.783	0.53	1.48320564559658e-216	Granule precursor	Rpl6l
Tlx3	3.3910930661661e-215	0.275193577480427	0.391	0.183	6.13380913808125e-211	Granule precursor	Tlx3
Ddx39b	8.40677691358947e-210	0.253720284373269	0.91	0.779	1.52061780813006e-205	Granule precursor	Ddx39b
Rpgrip1	2.68252938213025e-180	0.368127040000057	0.388	0.206	4.8521591463972e-176	Granule precursor	Rpgrip1
Nfia	8.52816089505999e-147	0.26873837545762	0.958	0.818	1.54257374269845e-142	Granule precursor	Nfia
Arl6ip1	4.74083770627834e-46	0.418170070472114	0.779	0.744	8.57522724311626e-42	Granule precursor	Arl6ip1
Tubb31	0	1.69001875121899	0.995	0.709	0	Granule cells	Tubb3
Gap431	0	1.58667271384549	0.967	0.662	0	Granule cells	Gap43
Stmn21	0	1.35158990240877	1	0.804	0	Granule cells	Stmn2
Nnat1	0	1.31794144967356	0.97	0.925	0	Granule cells	Nnat
Mllt111	0	1.31208165657789	0.938	0.468	0	Granule cells	Mllt11
Neurod11	0	1.30717529871234	0.987	0.696	0	Granule cells	Neurod1
Stmn41	0	1.25918314145827	0.86	0.322	0	Granule cells	Stmn4
Mapt1	0	1.22808442470086	0.685	0.196	0	Granule cells	Mapt
Map1b1	0	1.1906265137881	0.993	0.742	0	Granule cells	Map1b
Tubb2a1	0	1.17985771943412	0.849	0.503	0	Granule cells	Tubb2a
Gng31	0	1.1320420831664	0.833	0.367	0	Granule cells	Gng3
Nefl1	0	1.12980912097223	0.513	0.147	0	Granule cells	Nefl
Tubb2b1	0	1.11874983042587	0.999	0.957	0	Granule cells	Tubb2b
Ina1	0	1.11672999954709	0.866	0.442	0	Granule cells	Ina
Tuba1a1	0	1.10577092821229	1	0.997	0	Granule cells	Tuba1a
Sstr21	0	1.08611259594879	0.831	0.395	0	Granule cells	Sstr2
Rtn11	0	1.04817526340757	1	0.995	0	Granule cells	Rtn1
Rab3a1	0	1.04248525229658	0.867	0.38	0	Granule cells	Rab3a
Snca1	0	1.04132727701968	0.598	0.263	0	Granule cells	Snca
Aplp11	0	1.01407130629981	0.878	0.446	0	Granule cells	Aplp1
Elavl31	0	0.982096012454276	0.977	0.71	0	Granule cells	Elavl3
Dbn11	0	0.98138256350739	0.891	0.596	0	Granule cells	Dbn1
Cbln11	0	0.977655164371987	0.583	0.249	0	Granule cells	Cbln1
Tagln31	0	0.971707067777289	0.89	0.549	0	Granule cells	Tagln3
Elmo11	0	0.95221808344406	0.664	0.316	0	Granule cells	Elmo1
Actg11	0	0.951865127135954	1	0.993	0	Granule cells	Actg1
Gpm6a1	0	0.948756183040704	0.961	0.784	0	Granule cells	Gpm6a
Cxcl121	0	0.939967515507183	0.448	0.079	0	Granule cells	Cxcl12
Meg31	0	0.935908907683308	0.645	0.274	0	Granule cells	Meg3
Nefm	0	0.932674091631862	0.375	0.121	0	Granule cells	Nefm
Cd471	0	0.927611237919791	0.768	0.451	0	Granule cells	Cd47
Hist3h2ba1	0	0.914785758790425	0.816	0.537	0	Granule cells	Hist3h2ba
Cnih21	0	0.914314533013488	0.718	0.356	0	Granule cells	Cnih2
Reln1	0	0.910347635582724	0.747	0.437	0	Granule cells	Reln
Dpysl31	0	0.90619818870477	0.775	0.395	0	Granule cells	Dpysl3
Ppm1h1	0	0.900497873959668	0.65	0.27	0	Granule cells	Ppm1h
Gm2694	0	0.890727954401174	0.844	0.608	0	Granule cells	Gm2694
Tmsb4x1	0	0.878731992687241	1	0.999	0	Granule cells	Tmsb4x
Ckb1	0	0.87285024158602	0.995	0.962	0	Granule cells	Ckb
Dcx1	0	0.870980160895066	0.864	0.53	0	Granule cells	Dcx
Dner1	0	0.863721954544034	0.669	0.199	0	Granule cells	Dner
Stmn31	0	0.860816871322097	0.978	0.825	0	Granule cells	Stmn3
Calm11	0	0.85887787293127	0.995	0.95	0	Granule cells	Calm1
Ppp2r2b1	0	0.858854171753092	0.705	0.361	0	Granule cells	Ppp2r2b
Plppr11	0	0.85402778114072	0.781	0.471	0	Granule cells	Plppr1
Nsg11	0	0.838928040272272	0.937	0.702	0	Granule cells	Nsg1
Gdi11	0	0.831631434951371	0.837	0.553	0	Granule cells	Gdi1
Celf21	0	0.818365616901501	0.976	0.899	0	Granule cells	Celf2
Uchl11	0	0.817773458029472	0.876	0.631	0	Granule cells	Uchl1
Tmsb101	0	0.80396977810187	1	0.989	0	Granule cells	Tmsb10
Mir124a-1hg1	0	0.802714436387891	0.673	0.303	0	Granule cells	Mir124a-1hg
Necab31	0	0.795852574944268	0.484	0.129	0	Granule cells	Necab3
Kcnk11	0	0.794827206264064	0.561	0.24	0	Granule cells	Kcnk1
Camk2d1	0	0.787885243239819	0.532	0.247	0	Granule cells	Camk2d
Zmat4	0	0.787031340448827	0.374	0.048	0	Granule cells	Zmat4
Cdk5r11	0	0.783409506219727	0.779	0.394	0	Granule cells	Cdk5r1
Cntn21	0	0.773383938878926	0.54	0.164	0	Granule cells	Cntn2
Zic11	0	0.773081297256269	0.987	0.905	0	Granule cells	Zic1
Plppr31	0	0.768382799947257	0.682	0.313	0	Granule cells	Plppr3
Sox41	0	0.761526414741851	0.933	0.782	0	Granule cells	Sox4
Klf71	0	0.758325059504095	0.796	0.53	0	Granule cells	Klf7
Cadps21	0	0.757197883196157	0.525	0.314	0	Granule cells	Cadps2
Celf41	0	0.756897912410514	0.69	0.358	0	Granule cells	Celf4
Sept41	0	0.752126023569055	0.6	0.321	0	Granule cells	Sept4
Basp11	0	0.748709775085445	0.912	0.735	0	Granule cells	Basp1
Sema6a1	0	0.745873872026745	0.77	0.515	0	Granule cells	Sema6a
Neurod21	0	0.730745342364557	0.758	0.406	0	Granule cells	Neurod2
Rbfox21	0	0.72747694202874	0.778	0.461	0	Granule cells	Rbfox2
L1cam1	0	0.725267960363827	0.43	0.072	0	Granule cells	L1cam
Kcnk21	0	0.722088628990999	0.471	0.155	0	Granule cells	Kcnk2
Parp61	0	0.72100520608211	0.704	0.375	0	Granule cells	Parp6
Clmp	0	0.720736928366241	0.78	0.475	0	Granule cells	Clmp
Nhlh11	0	0.718579990584225	0.561	0.249	0	Granule cells	Nhlh1
Vamp21	0	0.717777728164203	0.754	0.474	0	Granule cells	Vamp2
Ppp1r14c1	0	0.709802639512201	0.853	0.729	0	Granule cells	Ppp1r14c
Eomes	0	0.709342735394085	0.277	0.039	0	Granule cells	Eomes
Actl6b1	0	0.709083897030405	0.563	0.218	0	Granule cells	Actl6b
Mgst31	0	0.707013509242229	0.63	0.332	0	Granule cells	Mgst3
Hmgcs11	0	0.70444176805909	0.72	0.489	0	Granule cells	Hmgcs1
Tsc22d11	0	0.698390387044008	0.916	0.805	0	Granule cells	Tsc22d1
Nrxn11	0	0.697394962776629	0.806	0.579	0	Granule cells	Nrxn1
Ebf11	0	0.693305741960357	0.835	0.551	0	Granule cells	Ebf1
Klc11	0	0.690313612593997	0.811	0.582	0	Granule cells	Klc1
Rab6a1	0	0.681155528318605	0.897	0.728	0	Granule cells	Rab6a
Hist3h2a1	0	0.678355669936378	0.591	0.324	0	Granule cells	Hist3h2a
Cacna2d11	0	0.677941020838625	0.505	0.205	0	Granule cells	Cacna2d1
Mab21l1	0	0.677048564480077	0.803	0.56	0	Granule cells	Mab21l1
Celf31	0	0.676068523373092	0.598	0.239	0	Granule cells	Celf3
Apc21	0	0.669203190481726	0.529	0.173	0	Granule cells	Apc2
Prkcb1	0	0.66849255310338	0.506	0.239	0	Granule cells	Prkcb
Podxl21	0	0.66449748002192	0.923	0.783	0	Granule cells	Podxl2
Grina1	0	0.661814039900304	0.658	0.364	0	Granule cells	Grina
Myl61	0	0.656659154960926	0.948	0.866	0	Granule cells	Myl6
Baiap21	0	0.654848265369628	0.573	0.331	0	Granule cells	Baiap2
Grin2b	0	0.651327927801161	0.343	0.047	0	Granule cells	Grin2b
Klc21	0	0.648352396089782	0.522	0.202	0	Granule cells	Klc2
Nrep1	0	0.646817823762704	0.854	0.722	0	Granule cells	Nrep
Mvd1	0	0.646235343176393	0.572	0.305	0	Granule cells	Mvd
Syp1	0	0.645309698498887	0.54	0.213	0	Granule cells	Syp
A930011G23Rik1	0	0.64487322312945	0.438	0.134	0	Granule cells	A930011G23Rik
Sept31	0	0.643416944781556	0.71	0.473	0	Granule cells	Sept3
Apbb11	0	0.642918597969494	0.809	0.577	0	Granule cells	Apbb1
Tnik1	0	0.642515776334971	0.694	0.447	0	Granule cells	Tnik
Elavl41	0	0.640730228128501	0.715	0.385	0	Granule cells	Elavl4
Prdm81	0	0.635871711529377	0.56	0.29	0	Granule cells	Prdm8
Mia	0	0.628048058607527	0.322	0.082	0	Granule cells	Mia
Kif5c1	0	0.624408672077553	0.766	0.495	0	Granule cells	Kif5c
Ppp3ca1	0	0.6234732851409	0.846	0.724	0	Granule cells	Ppp3ca
Stxbp11	0	0.618715574233081	0.629	0.345	0	Granule cells	Stxbp1
Atp6v0b1	0	0.611502960397524	0.85	0.663	0	Granule cells	Atp6v0b
Lingo11	0	0.610371332039499	0.59	0.357	0	Granule cells	Lingo1
App1	0	0.60823276358069	0.813	0.674	0	Granule cells	App
Idh11	0	0.605744845539586	0.691	0.468	0	Granule cells	Idh1
Map1lc3a1	0	0.597528593723232	0.9	0.778	0	Granule cells	Map1lc3a
Nhlh21	0	0.596202394330854	0.812	0.565	0	Granule cells	Nhlh2
Atp6v1e11	0	0.592965432916989	0.725	0.517	0	Granule cells	Atp6v1e1
Hpcal11	0	0.592472602305298	0.427	0.209	0	Granule cells	Hpcal1
Elavl2	0	0.590850227904835	0.85	0.657	0	Granule cells	Elavl2
Scmh11	0	0.588545012126978	0.621	0.4	0	Granule cells	Scmh1
Rbfox3	0	0.588092955678106	0.649	0.431	0	Granule cells	Rbfox3
Ywhag1	0	0.586731763481119	0.717	0.503	0	Granule cells	Ywhag
Serinc11	0	0.584588885861029	0.773	0.617	0	Granule cells	Serinc1
Ttc31	0	0.584458280202577	0.963	0.887	0	Granule cells	Ttc3
Nbea	0	0.583419086012995	0.677	0.471	0	Granule cells	Nbea
Rnmt	0	0.582089378442295	0.791	0.623	0	Granule cells	Rnmt
Scg51	0	0.582065518764614	0.768	0.561	0	Granule cells	Scg5
Neurod61	0	0.573027912185666	0.412	0.15	0	Granule cells	Neurod6
Lzts11	0	0.571637801251507	0.479	0.232	0	Granule cells	Lzts1
Map1lc3b1	0	0.571412912038264	0.915	0.82	0	Granule cells	Map1lc3b
Serpini11	0	0.570824075665563	0.46	0.205	0	Granule cells	Serpini1
St181	0	0.567221849509408	0.495	0.241	0	Granule cells	St18
Tmeff11	0	0.566629136629452	0.593	0.333	0	Granule cells	Tmeff1
Ank3	0	0.565857060313279	0.743	0.523	0	Granule cells	Ank3
Chd7	0	0.565344750124383	0.918	0.793	0	Granule cells	Chd7
Gria21	0	0.564948141950144	0.733	0.547	0	Granule cells	Gria2
Pafah1b31	0	0.564598069277657	0.767	0.604	0	Granule cells	Pafah1b3
Thra1	0	0.563494064323081	0.743	0.54	0	Granule cells	Thra
2900079G21Rik	0	0.561877262178004	0.274	0.059	0	Granule cells	2900079G21Rik
Pax6	0	0.55650196033977	0.943	0.814	0	Granule cells	Pax6
Rufy31	0	0.556350429866726	0.762	0.581	0	Granule cells	Rufy3
Fam171a21	0	0.555898323427142	0.58	0.339	0	Granule cells	Fam171a2
Fam213b	0	0.555435568820673	0.544	0.343	0	Granule cells	Fam213b
Clcn41	0	0.555330916629825	0.711	0.508	0	Granule cells	Clcn4
Unc5c1	0	0.552495998049588	0.627	0.386	0	Granule cells	Unc5c
Cirbp1	0	0.550980501752359	0.931	0.878	0	Granule cells	Cirbp
Npdc11	0	0.550316777490775	0.845	0.693	0	Granule cells	Npdc1
Zfand5	0	0.549089387239566	0.89	0.781	0	Granule cells	Zfand5
Peli2	0	0.548251198246742	0.562	0.357	0	Granule cells	Peli2
Nsg21	0	0.546627366005902	0.747	0.559	0	Granule cells	Nsg2
Ppp2r5b1	0	0.541537434866664	0.5	0.24	0	Granule cells	Ppp2r5b
Dpysl21	0	0.539600818629612	0.871	0.803	0	Granule cells	Dpysl2
Mir124-2hg	0	0.538567587256773	0.325	0.11	0	Granule cells	Mir124-2hg
Reep21	0	0.537255526263886	0.429	0.179	0	Granule cells	Reep2
Igsf21	0	0.530537973783961	0.601	0.394	0	Granule cells	Igsf21
Uncx	0	0.530309650536778	0.819	0.602	0	Granule cells	Uncx
Rwdd3	0	0.528315589426302	0.325	0.092	0	Granule cells	Rwdd3
Smim181	0	0.526922766827187	0.396	0.129	0	Granule cells	Smim18
Ccl27a1	0	0.524366249651262	0.503	0.268	0	Granule cells	Ccl27a
Cnrip11	0	0.522338995924253	0.649	0.455	0	Granule cells	Cnrip1
Rasgef1c	0	0.520932993319333	0.317	0.05	0	Granule cells	Rasgef1c
Snrpn1	0	0.520688032133151	0.854	0.729	0	Granule cells	Snrpn
Lynx1	0	0.519454902653714	0.336	0.088	0	Granule cells	Lynx1
Sbk11	0	0.519132987919827	0.594	0.338	0	Granule cells	Sbk1
Ttc9b	0	0.517949809027363	0.684	0.476	0	Granule cells	Ttc9b
Tmem151b1	0	0.517632454702751	0.485	0.261	0	Granule cells	Tmem151b
Sez6l21	0	0.517367699062516	0.348	0.087	0	Granule cells	Sez6l2
Stx71	0	0.514833951700548	0.603	0.387	0	Granule cells	Stx7
Evl1	0	0.514483872450037	0.704	0.558	0	Granule cells	Evl
Rundc3a	0	0.514338843575022	0.727	0.552	0	Granule cells	Rundc3a
St6galnac41	0	0.51366948682736	0.405	0.186	0	Granule cells	St6galnac4
Trp53i111	0	0.51323439523271	0.834	0.63	0	Granule cells	Trp53i11
Dlgap41	0	0.510719647845794	0.623	0.395	0	Granule cells	Dlgap4
March1	0	0.509157383318077	0.325	0.11	0	Granule cells	March1
Bhlhe221	0	0.50872528486447	0.607	0.391	0	Granule cells	Bhlhe22
Jund1	0	0.505456619733083	0.9	0.798	0	Granule cells	Jund
Pja11	0	0.504022435346264	0.593	0.407	0	Granule cells	Pja1
Fdps1	0	0.50367339789314	0.713	0.569	0	Granule cells	Fdps
Ptprs1	0	0.496878037964326	0.817	0.696	0	Granule cells	Ptprs
Mtch1	0	0.496017449839817	0.814	0.693	0	Granule cells	Mtch1
Kcnc11	0	0.493006581299336	0.383	0.16	0	Granule cells	Kcnc1
Ctxn1	0	0.492622225317945	0.852	0.742	0	Granule cells	Ctxn1
Atat11	0	0.492095923183803	0.693	0.51	0	Granule cells	Atat1
Plk3	0	0.491216538953572	0.336	0.102	0	Granule cells	Plk3
Cd24a	0	0.488008245315028	0.967	0.9	0	Granule cells	Cd24a
Srrm4	0	0.48663834702023	0.461	0.241	0	Granule cells	Srrm4
Tex14	0	0.482866700115388	0.322	0.098	0	Granule cells	Tex14
Prmt21	0	0.482011849543098	0.569	0.357	0	Granule cells	Prmt2
Cadm31	0	0.480537596991444	0.509	0.296	0	Granule cells	Cadm3
B3galt2	0	0.47867300397578	0.415	0.195	0	Granule cells	B3galt2
Ptms1	0	0.474012958621034	0.979	0.936	0	Granule cells	Ptms
Chgb1	0	0.472630446827553	0.381	0.153	0	Granule cells	Chgb
Cyth21	0	0.468860046770515	0.767	0.604	0	Granule cells	Cyth2
Gng2	0	0.465817010554468	0.665	0.508	0	Granule cells	Gng2
Mkrn11	0	0.463080425508619	0.702	0.55	0	Granule cells	Mkrn1
Atp1a31	0	0.461727697695525	0.389	0.133	0	Granule cells	Atp1a3
Gsk3b1	0	0.44807720054071	0.887	0.814	0	Granule cells	Gsk3b
Pak71	0	0.447381731845677	0.38	0.165	0	Granule cells	Pak7
Tubb5	0	0.446492225336704	1	0.994	0	Granule cells	Tubb5
Calm3	0	0.444880210381102	0.971	0.927	0	Granule cells	Calm3
Myt1	0	0.443158556916422	0.313	0.09	0	Granule cells	Myt1
Arpc51	0	0.439986242367899	0.786	0.671	0	Granule cells	Arpc5
Dctn21	0	0.428785037508304	0.778	0.682	0	Granule cells	Dctn2
Tubb4a1	0	0.424522515369756	0.487	0.253	0	Granule cells	Tubb4a
Dusp8	0	0.418643729235535	0.325	0.111	0	Granule cells	Dusp8
Syngr3	0	0.414568948158034	0.304	0.105	0	Granule cells	Syngr3
Hn1	0	0.412746998400352	0.986	0.927	0	Granule cells	Hn1
Actb1	0	0.411908849541673	0.999	0.996	0	Granule cells	Actb
Cfl11	0	0.409094178808254	0.997	0.995	0	Granule cells	Cfl1
Marcksl11	0	0.405912518875601	0.999	0.993	0	Granule cells	Marcksl1
Ddah2	0	0.405546570388089	0.973	0.935	0	Granule cells	Ddah2
Gabarapl21	0	0.404009792957199	0.867	0.79	0	Granule cells	Gabarapl2
BC0311811	0	0.399448395196767	0.801	0.703	0	Granule cells	BC031181
Cpe1	0	0.399324656606867	0.822	0.694	0	Granule cells	Cpe
Selk1	0	0.39862108306617	0.947	0.916	0	Granule cells	Selk
Dctn31	0	0.397797184506792	0.774	0.69	0	Granule cells	Dctn3
Gm16731	0	0.396546227178747	0.933	0.887	0	Granule cells	Gm1673
Gabarap1	0	0.383614827541933	0.943	0.916	0	Granule cells	Gabarap
Dstn	0	0.367720041353691	0.924	0.898	0	Granule cells	Dstn
Calm2	0	0.360944336140513	0.997	0.979	0	Granule cells	Calm2
Stmn1	0	0.36017475727777	0.999	0.98	0	Granule cells	Stmn1
Itm2b1	0	0.359946576169959	0.956	0.936	0	Granule cells	Itm2b
Malat11	0	0.359577182363124	0.998	0.997	0	Granule cells	Malat1
Ap2m1	0	0.351768685048996	0.915	0.891	0	Granule cells	Ap2m1
Sox111	0	0.351017496179305	0.946	0.913	0	Granule cells	Sox11
Eif1	0	0.345132255078947	0.997	0.994	0	Granule cells	Eif1
Hsp90ab1	0	0.338633693409773	0.998	0.993	0	Granule cells	Hsp90ab1
Dynlrb11	0	0.33340106077972	0.926	0.905	0	Granule cells	Dynlrb1
Ddx5	0	0.316483704479269	0.979	0.965	0	Granule cells	Ddx5
Slc25a41	0	0.305802981236249	0.97	0.96	0	Granule cells	Slc25a4
Gnb2	0	0.300456775407712	0.969	0.947	0	Granule cells	Gnb2
Atpif1	0	0.293054482713674	0.984	0.976	0	Granule cells	Atpif1
Hsbp11	4.20706717957304e-307	0.342811122854091	0.906	0.884	7.60974311441171e-303	Granule cells	Hsbp1
Pcsk2	9.80956573615363e-307	0.430111096874656	0.266	0.083	1.77435425035547e-302	Granule cells	Pcsk2
Arl8a1	1.07096152496627e-305	0.480503810971462	0.578	0.375	1.93715520635899e-301	Granule cells	Arl8a
Rusc1	3.99239202937645e-304	0.37850207010854	0.289	0.098	7.22143870273613e-300	Granule cells	Rusc1
Chd31	1.38835119316549e-301	0.465173383183647	0.475	0.257	2.51124963819774e-297	Granule cells	Chd3
Aldoa1	1.30841485504616e-299	0.437016882181551	0.773	0.626	2.36666078980749e-295	Granule cells	Aldoa
Sv2a	1.85432504938812e-296	0.413840453942213	0.301	0.105	3.35410314933324e-292	Granule cells	Sv2a
Cnr1	1.89030797697495e-295	0.564705638309781	0.299	0.112	3.41918906875228e-291	Granule cells	Cnr1
Arf4	6.88813345497767e-295	0.345471937858098	0.879	0.826	1.24592557933636e-290	Granule cells	Arf4
Rabac11	1.28441697747414e-294	0.455520623670486	0.686	0.55	2.32325342885522e-290	Granule cells	Rabac1
Cygb	7.51363458362299e-291	0.387185670274202	0.265	0.084	1.35906622348573e-286	Granule cells	Cygb
Gnao11	5.26786740858434e-289	0.482330302197055	0.452	0.247	9.52851856864735e-285	Granule cells	Gnao1
Crmp1	2.14830775629069e-287	0.376218888529896	0.798	0.639	3.88585906957861e-283	Granule cells	Crmp1
Ankrd121	1.04184319510469e-286	0.479342270133783	0.525	0.322	1.88448597130536e-282	Granule cells	Ankrd12
Ank21	1.39790428358525e-285	0.533697584012133	0.468	0.267	2.52852926814899e-281	Granule cells	Ank2
Vopp11	5.29759982807664e-282	0.52192654508852	0.475	0.286	9.58229856902503e-278	Granule cells	Vopp1
Pfn21	5.35849423093252e-280	0.322309783796253	0.889	0.827	9.69244436491074e-276	Granule cells	Pfn2
Zwint1	6.07574624886209e-280	0.455822205181102	0.747	0.675	1.09898098149418e-275	Granule cells	Zwint
Rtn31	3.23131386697403e-276	0.341514740178208	0.916	0.873	5.84480052258263e-272	Granule cells	Rtn3
6330403K07Rik1	3.3370604878704e-276	0.483368780825642	0.691	0.549	6.03607501045998e-272	Granule cells	6330403K07Rik
Pdzrn31	8.47392089602653e-276	0.491170860775736	0.346	0.151	1.53276281167328e-271	Granule cells	Pdzrn3
Srcin1	2.74779003826573e-275	0.464215100792536	0.465	0.27	4.97020262121506e-271	Granule cells	Srcin1
Map21	1.14126760848355e-274	0.466904064532619	0.644	0.487	2.06432485022505e-270	Granule cells	Map2
Tmem50a1	4.50366819680806e-274	0.428530355340401	0.686	0.563	8.14623503438642e-270	Granule cells	Tmem50a
Syt111	1.46965498525742e-273	0.357969581746792	0.817	0.697	2.65831193733362e-269	Granule cells	Syt11
Ywhaq	6.24188122339462e-273	0.274178170174636	0.953	0.946	1.12903147568762e-268	Granule cells	Ywhaq
Rab6b1	6.59484818886722e-273	0.453932212452357	0.585	0.422	1.1928761404023e-268	Granule cells	Rab6b
Plcb11	1.67141022193897e-272	0.454701994972445	0.368	0.173	3.02324680944321e-268	Granule cells	Plcb1
Ap1s2	2.64176759037772e-272	0.473841182700571	0.506	0.324	4.77842921747522e-268	Granule cells	Ap1s2
Fam57b	9.50313997515799e-272	0.440576234203384	0.578	0.403	1.71892795870658e-267	Granule cells	Fam57b
Olfm11	1.66754107221987e-271	0.509952266985298	0.541	0.363	3.01624829143129e-267	Granule cells	Olfm1
Trpc4ap1	2.99888083763889e-271	0.560688036220494	0.527	0.362	5.42437565912122e-267	Granule cells	Trpc4ap
Clic1	1.39061720120819e-270	0.420997023421581	0.83	0.759	2.51534839354537e-266	Granule cells	Clic1
Cited21	3.05088138094645e-270	0.429076477471903	0.679	0.528	5.51843424185593e-266	Granule cells	Cited2
Chga	1.94805898470528e-268	0.446266646969115	0.357	0.167	3.52364909153492e-264	Granule cells	Chga
Cplx21	1.41839257569795e-267	0.648069717137441	0.565	0.39	2.56558849092245e-263	Granule cells	Cplx2
Nova21	1.37655026656908e-266	0.445002556362419	0.475	0.285	2.48990412217015e-262	Granule cells	Nova2
Scrn11	3.87317126393441e-262	0.470811057244797	0.396	0.204	7.00579218220457e-258	Granule cells	Scrn1
Rab2a	1.49875686617819e-261	0.338999318697666	0.869	0.832	2.71095141954311e-257	Granule cells	Rab2a
Btg11	1.46579989862123e-260	0.345180188578288	0.825	0.747	2.65133885662609e-256	Granule cells	Btg1
Mmp24	1.73962965723481e-260	0.370597542378855	0.297	0.117	3.14664212400632e-256	Granule cells	Mmp24
Vat1	1.42179085787161e-259	0.461136507181902	0.584	0.433	2.57173530371816e-255	Granule cells	Vat1
Ggt7	3.99830065006053e-259	0.385868769314922	0.309	0.127	7.23212621582948e-255	Granule cells	Ggt7
Fdft1	1.02843723558879e-258	0.49672691353026	0.606	0.465	1.860237271733e-254	Granule cells	Fdft1
Dnajb6	7.7223940104261e-256	0.331678085358205	0.845	0.789	1.39682662860587e-251	Granule cells	Dnajb6
Ube2d1	7.97586074913643e-255	0.384749296739745	0.725	0.627	1.4426736923038e-250	Granule cells	Ube2d1
Atp6v0d11	2.347979646675e-253	0.390249727339458	0.72	0.628	4.24702558490574e-249	Granule cells	Atp6v0d1
Shf	2.7015626949558e-253	0.432563459985688	0.532	0.36	4.88658660263605e-249	Granule cells	Shf
Cdc421	7.92028157865737e-253	0.286719189657265	0.929	0.912	1.43262053194755e-248	Granule cells	Cdc42
Cd2001	1.25602378837034e-250	0.37688185688856	0.291	0.109	2.27189582840427e-246	Granule cells	Cd200
Ube2b	6.02213814554881e-250	0.340690430606555	0.822	0.773	1.08928434776687e-245	Granule cells	Ube2b
Arpc31	9.36008091792392e-244	0.352972359979453	0.779	0.722	1.69305143643408e-239	Granule cells	Arpc3
Dync1i21	8.41803347130487e-237	0.370897148297554	0.724	0.63	1.52265389428962e-232	Granule cells	Dync1i2
Kif5a	1.00927803336894e-235	0.343921768310986	0.271	0.103	1.82558210675774e-231	Granule cells	Kif5a
1500011B03Rik1	2.47660171336552e-235	0.424147479778305	0.462	0.284	4.47967717913555e-231	Granule cells	1500011B03Rik
Bdh11	4.66598129431831e-234	0.404029777342686	0.478	0.297	8.43982696516295e-230	Granule cells	Bdh1
Ndn1	5.70534376972194e-234	0.324484320484631	0.8	0.72	1.0319825810673e-229	Granule cells	Ndn
Ncam11	9.34755960369791e-233	0.443811355024163	0.744	0.621	1.69078658111688e-228	Granule cells	Ncam1
Syn1	9.48477356974434e-232	0.371656444134928	0.316	0.143	1.71560584329536e-227	Granule cells	Syn1
Gm9844	4.98013789481369e-230	0.405622515234786	0.547	0.39	9.008073424139e-226	Granule cells	Gm9844
Zc2hc1a1	5.45674763192298e-226	0.410970216985743	0.464	0.296	9.87016511662228e-222	Granule cells	Zc2hc1a
Pou2f2	6.29832579589563e-226	0.420106102256529	0.326	0.152	1.1392411699616e-221	Granule cells	Pou2f2
Atxn7l3b1	4.44160401947436e-225	0.294045867332958	0.912	0.894	8.03397335042522e-221	Granule cells	Atxn7l3b
Scrt1	2.48476265497114e-224	0.317715076858949	0.277	0.11	4.4944386903118e-220	Granule cells	Scrt1
Rltpr	8.42659430340534e-223	0.356140128714125	0.323	0.153	1.52420237759996e-218	Granule cells	Rltpr
Mtch2	2.77343739634131e-221	0.380960107728302	0.777	0.74	5.01659356250216e-217	Granule cells	Mtch2
Pde1c	4.60041134551948e-221	0.458528612074636	0.534	0.381	8.32122404177563e-217	Granule cells	Pde1c
Gpr1621	6.57172947627687e-220	0.381566924619437	0.307	0.136	1.18869442766896e-215	Granule cells	Gpr162
Arf1	2.41258402424054e-219	0.302127043127929	0.873	0.83	4.36388198304629e-215	Granule cells	Arf1
Ssbp3	1.99467787879586e-218	0.388678431279644	0.65	0.535	3.60797334716595e-214	Granule cells	Ssbp3
Ttll11	1.13370494545593e-217	0.370031571640495	0.366	0.195	2.05064550534069e-213	Granule cells	Ttll1
Soga31	7.30668370649559e-217	0.393734619476618	0.559	0.41	1.32163294883092e-212	Granule cells	Soga3
Myl12b1	1.24892377261253e-216	0.35888776340307	0.677	0.578	2.25905331990154e-212	Granule cells	Myl12b
Sh3bp11	2.20322924117933e-216	0.398907594772797	0.548	0.396	3.98520105144518e-212	Granule cells	Sh3bp1
Arpc1a	1.40971265497471e-215	0.334544979470733	0.752	0.688	2.54988825031826e-211	Granule cells	Arpc1a
Dynlt1c1	2.45702040076847e-215	0.388663540042419	0.65	0.546	4.44425850091001e-211	Granule cells	Dynlt1c
Cystm1	6.39768488656072e-215	0.308160351894647	0.259	0.101	1.1572132422811e-210	Granule cells	Cystm1
Trappc41	3.1830650744426e-213	0.378983897907162	0.643	0.551	5.75752810665178e-209	Granule cells	Trappc4
Trp53inp21	4.4364133845847e-213	0.364579225409039	0.339	0.171	8.02458453003681e-209	Granule cells	Trp53inp2
Csnk1e	5.98416381399707e-210	0.348275940486254	0.73	0.641	1.08241555067579e-205	Granule cells	Csnk1e
Samd10	1.64415961513737e-209	0.334689959736541	0.296	0.133	2.97395591186048e-205	Granule cells	Samd10
Atl1	9.63276846655935e-209	0.361596006814483	0.333	0.168	1.74237516023126e-204	Granule cells	Atl1
Syt12	6.4721851240572e-208	0.530817607267889	0.389	0.218	1.17068884523947e-203	Granule cells	Syt1
Clip31	2.15863849433229e-207	0.377332578918185	0.639	0.529	3.90454530854825e-203	Granule cells	Clip3
Rnf1651	8.70730186036467e-207	0.378097139595039	0.589	0.444	1.57497676050276e-202	Granule cells	Rnf165
Ebf3	1.43554144782049e-206	0.404671698398146	0.476	0.316	2.5966073708177e-202	Granule cells	Ebf3
Plppr21	3.05088006887948e-206	0.404934691032033	0.461	0.302	5.51843186858921e-202	Granule cells	Plppr2
Cplx1	1.47405137432249e-205	0.408370436104274	0.444	0.284	2.66626412587452e-201	Granule cells	Cplx1
Glce	4.01514950367641e-205	0.417913512902384	0.426	0.264	7.26260242224989e-201	Granule cells	Glce
Pak11	6.71186893183389e-205	0.346417328830037	0.299	0.137	1.21404285239011e-200	Granule cells	Pak1
Map6	1.11547437337412e-204	0.369712793264831	0.345	0.182	2.01767004655912e-200	Granule cells	Map6
BC0292141	1.912118263745e-204	0.390727427253152	0.358	0.193	3.45863951546195e-200	Granule cells	BC029214
Kif1b1	1.18560783425677e-201	0.385524815600056	0.647	0.531	2.14452745060364e-197	Granule cells	Kif1b
Tmem63b1	6.92024599902317e-200	0.393022257163079	0.433	0.269	1.25173409630331e-195	Granule cells	Tmem63b
Rab71	4.9434687086918e-199	0.339097660397288	0.702	0.613	8.94174620028173e-195	Granule cells	Rab7
Blcap1	5.88264863229583e-199	0.427237401881381	0.409	0.245	1.06405348460967e-194	Granule cells	Blcap
Pcsk1n1	1.00092620260686e-197	0.369851247005236	0.504	0.315	1.81047531527529e-193	Granule cells	Pcsk1n
Mapre31	3.34042143616752e-197	0.350890488086187	0.297	0.139	6.0421542937398e-193	Granule cells	Mapre3
Rtn41	1.59975656575374e-196	0.318377391689394	0.81	0.767	2.89363967613537e-192	Granule cells	Rtn4
Mien11	5.28138303860862e-196	0.355424466246315	0.641	0.546	9.55296564023528e-192	Granule cells	Mien1
Prdx51	1.45734145972042e-193	0.33905689345611	0.773	0.73	2.6360392323423e-189	Granule cells	Prdx5
Dync1li11	2.52701673347818e-193	0.392939875412881	0.452	0.304	4.57086786751532e-189	Granule cells	Dync1li1
Bbc3	2.45941568340999e-192	0.306433182083463	0.261	0.109	4.44859108815198e-188	Granule cells	Bbc3
Gab11	1.94138380336814e-190	0.378096686045068	0.357	0.202	3.51157502353229e-186	Granule cells	Gab1
Ccni	3.41219693112641e-190	0.341538583463012	0.767	0.709	6.17198180902144e-186	Granule cells	Ccni
Amn11	9.73529533192003e-190	0.376837768187581	0.496	0.348	1.7609202196377e-185	Granule cells	Amn1
Coro1c	4.7344752314198e-189	0.38371844262461	0.556	0.436	8.56371879859214e-185	Granule cells	Coro1c
Nfib	5.64678123334804e-189	0.279122818158166	0.982	0.944	1.02138978948799e-184	Granule cells	Nfib
Tsg101	1.25834634846943e-188	0.314975871701998	0.735	0.66	2.27609687511151e-184	Granule cells	Tsg101
Kctd131	1.22952153536465e-185	0.358537904087639	0.404	0.248	2.22395855316758e-181	Granule cells	Kctd13
Cyfip2	1.56219248923663e-185	0.289906783803766	0.285	0.129	2.82569377453122e-181	Granule cells	Cyfip2
Gdpd11	7.10217310666614e-185	0.344727347610134	0.597	0.465	1.28464107153377e-180	Granule cells	Gdpd1
Tpi11	7.50660009309528e-185	0.313115292560272	0.776	0.725	1.35779382483907e-180	Granule cells	Tpi1
Kcnc3	5.26624377967862e-184	0.368572308601116	0.395	0.236	9.52558174868268e-180	Granule cells	Kcnc3
Apc1	2.62696003924866e-182	0.414656967142398	0.549	0.43	4.75164531899297e-178	Granule cells	Apc
Ube2e3	3.70963890434089e-182	0.325280827385983	0.943	0.915	6.7099948501718e-178	Granule cells	Ube2e3
Nav2	1.27108461991149e-181	0.389087081407686	0.626	0.515	2.2991378604959e-177	Granule cells	Nav2
Mapk8ip1	4.09814769781932e-180	0.332006352328092	0.717	0.652	7.41272955581558e-176	Granule cells	Mapk8ip1
Atp6ap11	5.01602167035402e-179	0.377398559219664	0.525	0.394	9.07297999733636e-175	Granule cells	Atp6ap1
Rnf141	5.44905027442525e-178	0.368464959432985	0.464	0.321	9.85624213638039e-174	Granule cells	Rnf14
Gadd45a	6.542683387714e-177	0.382891018978934	0.328	0.178	1.18344057116971e-172	Granule cells	Gadd45a
Kif21b	6.88371230999097e-177	0.378196864168628	0.4	0.249	1.24512588263117e-172	Granule cells	Kif21b
Prkar1a1	2.45048532732203e-176	0.342760520652701	0.696	0.637	4.43243786006009e-172	Granule cells	Prkar1a
Serping1	9.49055325488423e-176	0.310253991810565	0.26	0.115	1.71665127274346e-171	Granule cells	Serping1
Aplp21	1.05169798877846e-175	0.452553038732025	0.56	0.441	1.90231132210247e-171	Granule cells	Aplp2
Gabbr11	4.0748479266871e-175	0.320890025012737	0.524	0.371	7.37058492979162e-171	Granule cells	Gabbr1
Tppp31	1.31224128385373e-174	0.399236575153265	0.452	0.306	2.37358203423462e-170	Granule cells	Tppp3
Gm15577	5.48816794401823e-174	0.350814187895041	0.347	0.197	9.92699817714017e-170	Granule cells	Gm15577
Tspyl11	1.43134059042874e-173	0.366907969917574	0.468	0.329	2.5890088599675e-169	Granule cells	Tspyl1
Rab11a1	1.70606898368909e-173	0.310012218823527	0.749	0.694	3.08593757769683e-169	Granule cells	Rab11a
Coro1a1	4.13150425010271e-173	0.277875750632561	0.319	0.165	7.47306488758578e-169	Granule cells	Coro1a
Atp6v1b21	6.6006605360041e-173	0.377975225672279	0.535	0.422	1.19392747775242e-168	Granule cells	Atp6v1b2
Dpysl51	1.03561975104944e-172	0.351208126166193	0.378	0.223	1.87322900569823e-168	Granule cells	Dpysl5
Fam110a	5.01598968250616e-172	0.40430098056176	0.533	0.399	9.07292213771714e-168	Granule cells	Fam110a
Sh3bp51	5.97932757470926e-172	0.339062372070751	0.338	0.188	1.08154077171341e-167	Granule cells	Sh3bp5
Ube2g1	1.82415751382274e-171	0.353143767479366	0.63	0.548	3.29953611100258e-167	Granule cells	Ube2g1
Bicd1	2.45477564541476e-171	0.371004083670906	0.531	0.401	4.44019818742621e-167	Granule cells	Bicd1
Oaz21	2.65503825942528e-171	0.317856685252223	0.698	0.632	4.80243320364845e-167	Granule cells	Oaz2
Zic2	3.4331832661026e-171	0.38109651709443	0.475	0.337	6.20994189172639e-167	Granule cells	Zic2
Sv2b	1.68828391286296e-170	0.371068400374737	0.344	0.196	3.05376794158651e-166	Granule cells	Sv2b
Mgat5b	6.97990626022711e-170	0.330900827250695	0.308	0.161	1.26252544434988e-165	Granule cells	Mgat5b
Sqle1	1.02405643376893e-169	0.412799115921648	0.609	0.51	1.85231327740124e-165	Granule cells	Sqle
Snap25	7.37108903296801e-169	0.388923872608443	0.459	0.317	1.33328258428325e-164	Granule cells	Snap25
H2afy2	3.56093558829462e-168	0.276779329714301	0.811	0.749	6.4410202921073e-164	Granule cells	H2afy2
Kdm5b1	1.61524793590428e-167	0.34353393067925	0.408	0.255	2.92166046646366e-163	Granule cells	Kdm5b
Gdap1l1	4.06842201538712e-167	0.338188926023502	0.372	0.224	7.35896174143222e-163	Granule cells	Gdap1l1
Ncs11	2.14597720429224e-165	0.35922925479375	0.507	0.366	3.88164356712381e-161	Granule cells	Ncs1
Cib2	3.97333861951254e-165	0.351651235810509	0.301	0.159	7.18697489497428e-161	Granule cells	Cib2
Lsamp1	1.27518493718665e-164	0.49143485478583	0.435	0.29	2.30655451438321e-160	Granule cells	Lsamp
Tspan131	1.92438235395877e-164	0.327991290198541	0.721	0.637	3.48082280184062e-160	Granule cells	Tspan13
Zfp5361	8.34232361694116e-164	0.394423991089817	0.413	0.273	1.50895949583232e-159	Granule cells	Zfp536
Pdrg1	5.47739479347359e-163	0.367292235643858	0.544	0.436	9.90751170243504e-159	Granule cells	Pdrg1
Alg21	9.67916001406178e-163	0.364714390830493	0.486	0.358	1.75076646334349e-158	Granule cells	Alg2
Frmd4a	1.31737264082337e-160	0.325686126727173	0.708	0.622	2.38286363272132e-156	Granule cells	Frmd4a
Porcn1	7.25843543111718e-160	0.30799609338192	0.303	0.159	1.31290580078047e-155	Granule cells	Porcn
Scrt2	3.11334253232786e-159	0.314358708690175	0.268	0.131	5.63141397247463e-155	Granule cells	Scrt2
Miat1	4.7806263448223e-159	0.357596443441729	0.418	0.273	8.64719693251458e-155	Granule cells	Miat
Eid11	5.60781676654178e-159	0.341100421730199	0.641	0.568	1.01434189673208e-154	Granule cells	Eid1
Ostf1	1.16093804040021e-158	0.619550355213137	0.495	0.375	2.0999047274759e-154	Granule cells	Ostf1
Smim141	1.34127965074875e-158	0.350110030041256	0.58	0.491	2.42610663227434e-154	Granule cells	Smim14
Sema6c	5.23002907905708e-158	0.30928821169043	0.291	0.15	9.46007659819844e-154	Granule cells	Sema6c
Trappc6b1	2.25733418104412e-157	0.346308049475787	0.547	0.449	4.0830660666726e-153	Granule cells	Trappc6b
Clvs1	1.07797831480312e-156	0.306447589165949	0.295	0.156	1.94984717581587e-152	Granule cells	Clvs1
Cask1	6.71268774528582e-156	0.410657351084135	0.415	0.279	1.2141909593673e-151	Granule cells	Cask
Tspyl4	5.26985530165023e-154	0.322593470086163	0.292	0.153	9.53211426962494e-150	Granule cells	Tspyl4
Ubc1	1.86509164755937e-152	0.305583178509879	0.817	0.778	3.37357777210539e-148	Granule cells	Ubc
Numbl	1.32820305639874e-151	0.347439463872576	0.464	0.342	2.40245368841403e-147	Granule cells	Numbl
Rhob	8.12161384282999e-151	0.359276109329846	0.578	0.477	1.46903751189109e-146	Granule cells	Rhob
Uba11	2.4828395854503e-150	0.342182312254523	0.624	0.552	4.4909602421625e-146	Granule cells	Uba1
Akap91	3.87444615456857e-150	0.357035468654146	0.62	0.542	7.00809820438363e-146	Granule cells	Akap9
Tmem41a	1.50203976630821e-149	0.362597810317226	0.41	0.282	2.7168895292983e-145	Granule cells	Tmem41a
Tmcc11	2.01860364215521e-149	0.347236686318053	0.444	0.31	3.65125026793034e-145	Granule cells	Tmcc1
Dda1	9.07119852464309e-149	0.313333566024026	0.643	0.572	1.64079838913744e-144	Granule cells	Dda1
Kidins2201	1.54960862312992e-148	0.320623151421001	0.317	0.177	2.8029320775174e-144	Granule cells	Kidins220
Micu3	2.54443505701229e-148	0.314462679864571	0.269	0.136	4.60237413112382e-144	Granule cells	Micu3
Serf11	7.76564699435559e-148	0.314417170938933	0.768	0.745	1.40465022833904e-143	Granule cells	Serf1
Ube3a1	3.35728038971599e-146	0.324335724275758	0.674	0.614	6.07264876891828e-142	Granule cells	Ube3a
Atp6v0e21	3.60871657339448e-146	0.325715426791477	0.627	0.541	6.52744653795594e-142	Granule cells	Atp6v0e2
Tbpl1	3.88994139517219e-146	0.31340339711615	0.599	0.515	7.03612599558745e-142	Granule cells	Tbpl1
Arhgef2	4.2367635509677e-146	0.343344490889283	0.475	0.354	7.66345791099038e-142	Granule cells	Arhgef2
Mpc11	9.38397754017185e-143	0.270695924759024	0.794	0.762	1.69737385746628e-138	Granule cells	Mpc1
Ywhab	2.18755208545772e-142	0.280641628102643	0.78	0.764	3.95684421217592e-138	Granule cells	Ywhab
Ly6h1	5.84460878902535e-142	0.463296071349341	0.376	0.227	1.0571728377589e-137	Granule cells	Ly6h
Tob11	2.66882950868748e-141	0.316741811218346	0.582	0.482	4.82737881531392e-137	Granule cells	Tob1
Eef1e1	3.41598220624637e-141	0.427659525139253	0.619	0.566	6.17882861465843e-137	Granule cells	Eef1e1
Tram1l1	4.21029516407971e-141	0.363498748580207	0.434	0.315	7.61558189278739e-137	Granule cells	Tram1l1
Morn4	7.49328608742837e-141	0.311539924968343	0.332	0.199	1.35538558749404e-136	Granule cells	Morn4
Khdrbs1	1.77723085508586e-140	0.254435708361985	0.832	0.803	3.21465517067929e-136	Granule cells	Khdrbs1
Ubqln2	1.91298230218839e-140	0.310852591482365	0.651	0.588	3.46020238819836e-136	Granule cells	Ubqln2
Ldhb1	3.19704541424327e-140	0.256623256249374	0.758	0.717	5.78281574528322e-136	Granule cells	Ldhb
Fam177a1	5.80463407144303e-139	0.344591529570023	0.397	0.271	1.04994221084262e-134	Granule cells	Fam177a
Zbtb181	3.14059499264551e-138	0.358151401164788	0.537	0.435	5.6807082226972e-134	Granule cells	Zbtb18
Rab11b1	6.88746816419402e-138	0.261986088362946	0.801	0.782	1.24580524153942e-133	Granule cells	Rab11b
Tmem178	1.83478423625421e-137	0.355125599477232	0.479	0.355	3.31875772653661e-133	Granule cells	Tmem178
Trappc2l1	2.26764685204237e-137	0.335105610723558	0.535	0.44	4.10171962597424e-133	Granule cells	Trappc2l
Pak3	1.55865411281867e-135	0.295604569591061	0.278	0.148	2.81929355926642e-131	Granule cells	Pak3
Trim351	5.21185383631044e-135	0.317125479472272	0.57	0.486	9.42720121911833e-131	Granule cells	Trim35
Usp22	5.4501098855687e-134	0.325092459559257	0.575	0.493	9.85815876101666e-130	Granule cells	Usp22
Actr1a1	1.22074537874128e-133	0.309331484699827	0.605	0.524	2.20808424106722e-129	Granule cells	Actr1a
Scamp11	7.5469190588746e-133	0.324491149843309	0.345	0.217	1.36508671936924e-128	Granule cells	Scamp1
2010107G23Rik	1.16120073986482e-132	0.278540069221251	0.263	0.138	2.10037989826749e-128	Granule cells	2010107G23Rik
Ip6k21	1.98681824190934e-132	0.330625389458774	0.543	0.451	3.59375683596562e-128	Granule cells	Ip6k2
Afap1	2.34358125014885e-132	0.3327558419628	0.475	0.363	4.23906976526924e-128	Granule cells	Afap1
Zfp5211	2.60806140892252e-132	0.333932431355212	0.345	0.218	4.71746147645905e-128	Granule cells	Zfp521
Mapk8ip2	9.60363385961073e-132	0.329900811960071	0.378	0.255	1.73710529252639e-127	Granule cells	Mapk8ip2
En1	1.39276029354941e-131	0.472463234317083	0.279	0.156	2.51922481897217e-127	Granule cells	En1
Chmp51	6.06457081721927e-131	0.287902582757751	0.649	0.592	1.09695956941862e-126	Granule cells	Chmp5
Bcl2l1	1.08300979337296e-130	0.316855900402899	0.525	0.428	1.95894811425301e-126	Granule cells	Bcl2l1
Kif3c	1.40730269436889e-130	0.277257557493528	0.257	0.134	2.54552911357445e-126	Granule cells	Kif3c
Tbcb	1.56608412846366e-130	0.271338047370233	0.748	0.727	2.83273297156506e-126	Granule cells	Tbcb
Cyp511	8.06240516905798e-130	0.366335117146815	0.483	0.373	1.45832784697921e-125	Granule cells	Cyp51
Tcf25	1.88360804838731e-129	0.259924867652217	0.758	0.749	3.40707023792296e-125	Granule cells	Tcf25
Atp9a1	5.58164135426565e-129	0.294546511665919	0.335	0.205	1.00960728815957e-124	Granule cells	Atp9a
Mpped21	7.55568508312316e-129	0.31636924699125	0.509	0.396	1.36667231783532e-124	Granule cells	Mpped2
Ddit4	4.13404309319441e-127	0.336154476028704	0.473	0.349	7.47765714697004e-123	Granule cells	Ddit4
Maged21	1.67360688894457e-126	0.322022133803631	0.554	0.464	3.02722014072295e-122	Granule cells	Maged2
Kmt2e	1.82879127526882e-126	0.306399560698679	0.659	0.612	3.30791765870624e-122	Granule cells	Kmt2e
Ubl31	2.46623382924519e-126	0.308021444392953	0.64	0.583	4.46092375033871e-122	Granule cells	Ubl3
Stx12	3.446318495153e-126	0.289415208317624	0.634	0.582	6.23370089403275e-122	Granule cells	Stx12
Rbm18	4.14870309673734e-126	0.304012114086145	0.54	0.451	7.50417416137849e-122	Granule cells	Rbm18
Ywhaz	9.61850438690459e-126	0.260761800734266	0.796	0.778	1.7397950735033e-121	Granule cells	Ywhaz
Ric8	1.17452186971739e-125	0.302226117688682	0.325	0.203	2.12447515794482e-121	Granule cells	Ric8
Reep51	1.73652616133247e-125	0.28650611372789	0.678	0.612	3.14102852061817e-121	Granule cells	Reep5
Meis3	2.94418912536202e-125	0.291051625117549	0.324	0.199	5.32544928995483e-121	Granule cells	Meis3
Rac31	5.11996586691979e-125	0.328233057761108	0.285	0.159	9.26099426008452e-121	Granule cells	Rac3
Sptbn1	1.33744201189939e-124	0.314835947685664	0.597	0.512	2.41916511112362e-120	Granule cells	Sptbn1
Serp21	3.74537966459945e-124	0.318796463168985	0.36	0.235	6.77464273732748e-120	Granule cells	Serp2
Nipsnap3b	6.68190119395655e-123	0.334062416523006	0.406	0.298	1.20862228796286e-118	Granule cells	Nipsnap3b
Cacng2	3.97414575557964e-122	0.266886313917265	0.53	0.397	7.18843484269245e-118	Granule cells	Cacng2
Dpysl41	2.87597655082983e-121	0.31084711217344	0.499	0.394	5.20206638514099e-117	Granule cells	Dpysl4
Dynlt1a	4.42827697364538e-121	0.328596543098917	0.45	0.346	8.00986738992977e-117	Granule cells	Dynlt1a
Abhd16a	1.50474385667914e-120	0.326855676358666	0.54	0.461	2.72178068796123e-116	Granule cells	Abhd16a
Ralgds	1.52796579615603e-120	0.319509398387927	0.457	0.348	2.76378453208702e-116	Granule cells	Ralgds
Sars1	1.53790516439334e-120	0.289618388536988	0.62	0.565	2.78176286135468e-116	Granule cells	Sars
Hcfc1r11	3.10661270842833e-120	0.303517490814796	0.574	0.499	5.61924106700516e-116	Granule cells	Hcfc1r1
Atad11	7.21382993092484e-120	0.295832690108547	0.583	0.51	1.30483755790568e-115	Granule cells	Atad1
Pacsin1	1.15748927771915e-119	0.288579809605641	0.264	0.147	2.0936666055384e-115	Granule cells	Pacsin1
Reep11	4.48983953951463e-119	0.294074874101786	0.325	0.201	8.12122175907407e-115	Granule cells	Reep1
Cotl11	1.00816316978759e-116	0.273053236612508	0.66	0.569	1.8235655415118e-112	Granule cells	Cotl1
Pkia1	2.17157589474035e-116	0.305618201725677	0.401	0.281	3.92794647840635e-112	Granule cells	Pkia
Aig1	6.83684659425366e-116	0.312258713767274	0.546	0.471	1.2366488119686e-111	Granule cells	Aig1
Shisa41	1.76339505451362e-115	0.275054645785865	0.487	0.368	3.18962897460424e-111	Granule cells	Shisa4
Limk1	3.33603658855398e-115	0.308876177138296	0.364	0.251	6.03422298137644e-111	Granule cells	Limk1
Dctn1	1.30386228786577e-114	0.336218499141897	0.419	0.32	2.3584261062916e-110	Granule cells	Dctn1
Ppm1l1	1.98569817323693e-114	0.280368202435942	0.304	0.183	3.59173085575096e-110	Granule cells	Ppm1l
Wsb21	5.3247826030113e-113	0.284254120828058	0.328	0.21	9.63146677232684e-109	Granule cells	Wsb2
Pgm2l1	1.59488744379762e-112	0.280353310808901	0.27	0.156	2.88483240834113e-108	Granule cells	Pgm2l1
Tacc21	4.59515061024702e-112	0.303092725463882	0.424	0.307	8.3117084238148e-108	Granule cells	Tacc2
Prkx	5.30238248506198e-112	0.276958336024679	0.274	0.16	9.59094943898012e-108	Granule cells	Prkx
Tln11	1.30982144518225e-111	0.30047386627032	0.397	0.287	2.36920503004566e-107	Granule cells	Tln1
Stk25	3.02450131612863e-111	0.295706690720718	0.577	0.523	5.47071798061346e-107	Granule cells	Stk25
Tmem57	3.5930621043531e-111	0.307642094567678	0.487	0.397	6.49913073435388e-107	Granule cells	Tmem57
Sobp1	1.14142306559471e-110	0.285047683777486	0.3	0.184	2.06460604104771e-106	Granule cells	Sobp
Cxx1a1	1.48814367775385e-110	0.314068797332321	0.526	0.445	2.69175428432116e-106	Granule cells	Cxx1a
Kdm6b1	1.51991897071326e-110	0.373696487629271	0.45	0.334	2.74922943422615e-106	Granule cells	Kdm6b
Atxn10	2.98427099038163e-110	0.284951836805793	0.719	0.7	5.39794936740229e-106	Granule cells	Atxn10
Rai2	7.17928818705873e-110	0.278247886306428	0.288	0.176	1.29858964727518e-105	Granule cells	Rai2
Maged11	1.07053592567786e-109	0.254950432173832	0.788	0.781	1.93638538236611e-105	Granule cells	Maged1
Tulp4	3.73209433862317e-109	0.306664216311267	0.549	0.478	6.75061223970159e-105	Granule cells	Tulp4
Grb21	2.04192784338686e-108	0.302112070084488	0.443	0.346	3.69343908311816e-104	Granule cells	Grb2
Pik3r21	3.57555667103606e-108	0.288333732557862	0.516	0.422	6.46746690657003e-104	Granule cells	Pik3r2
Mex3a	7.90080364197359e-108	0.282915048958453	0.642	0.582	1.42909736276018e-103	Granule cells	Mex3a
Tonsl1	2.06938454408829e-107	0.278549764744668	0.626	0.588	3.74310276334689e-103	Granule cells	Tonsl
Pnmal2	9.22374373561451e-107	0.307579311988565	0.305	0.194	1.66839076689795e-102	Granule cells	Pnmal2
Pard6a	1.57926870306255e-106	0.292310120666741	0.372	0.266	2.85658123009953e-102	Granule cells	Pard6a
Narf	3.19271329080827e-106	0.279060401764109	0.311	0.2	5.774979800414e-102	Granule cells	Narf
Nrn11	3.82761693529923e-106	0.324247440069399	0.668	0.57	6.92339351256926e-102	Granule cells	Nrn1
Palm	5.1073167897814e-106	0.290871172001609	0.519	0.437	9.2381146093566e-102	Granule cells	Palm
Zic5	2.11541374405372e-105	0.284632908659979	0.653	0.59	3.82636038024437e-101	Granule cells	Zic5
Pde4d	9.88011476853516e-105	0.340515721519247	0.255	0.148	1.78711515933264e-100	Granule cells	Pde4d
Map1a	1.44456313836446e-104	0.283958827760521	0.303	0.19	2.61292580467364e-100	Granule cells	Map1a
Scg31	1.84099738823372e-104	0.273468600483759	0.588	0.514	3.32999607583715e-100	Granule cells	Scg3
Fam107b	3.58870845039886e-103	0.28875885647767	0.441	0.343	6.49125584508146e-99	Granule cells	Fam107b
Cog1	8.40306805130948e-103	0.311191178673265	0.415	0.317	1.51994694912086e-98	Granule cells	Cog1
Akirin2	8.92329721280225e-102	0.274265540694799	0.629	0.561	1.61404599985167e-97	Granule cells	Akirin2
Prkaca	1.00345948365751e-101	0.278015847080745	0.626	0.583	1.8150575140397e-97	Granule cells	Prkaca
Saraf1	1.1368620309602e-101	0.258295870111042	0.602	0.548	2.05635604160081e-97	Granule cells	Saraf
Arl6ip51	1.19376538018128e-101	0.289149976809627	0.497	0.413	2.15928281967189e-97	Granule cells	Arl6ip5
Camta1	1.64486556490006e-101	0.255053025773058	0.703	0.666	2.97523283379123e-97	Granule cells	Camta1
Barhl2	3.28459951738319e-100	0.33148290554001	0.428	0.33	5.94118360704271e-96	Granule cells	Barhl2
Ndrg31	4.36630778765994e-100	0.305159070840475	0.424	0.332	7.89777752631931e-96	Granule cells	Ndrg3
Prnp1	8.44508089607946e-100	0.289062655134381	0.431	0.325	1.52754623248285e-95	Granule cells	Prnp
Fnbp1l1	1.36200327951332e-98	0.294277609015985	0.498	0.415	2.46359153198369e-94	Granule cells	Fnbp1l
Agpat4	4.10640653785839e-98	0.302440663158298	0.51	0.436	7.42766814567826e-94	Granule cells	Agpat4
Trim21	2.56399462443842e-97	0.325969899518879	0.43	0.336	4.63775347668422e-93	Granule cells	Trim2
Tprgl1	4.89626432977379e-97	0.272953217546247	0.555	0.488	8.85636291969483e-93	Granule cells	Tprgl
Sh3gl21	6.23861663369406e-97	0.282340679457487	0.487	0.393	1.12844097670258e-92	Granule cells	Sh3gl2
Gramd1a1	6.65697020581207e-96	0.285063101301966	0.47	0.385	1.20411277082729e-91	Granule cells	Gramd1a
Flot11	7.54015109673459e-95	0.267820099655028	0.317	0.211	1.36386253037735e-90	Granule cells	Flot1
Cers4	5.66352904320276e-94	0.269739414004955	0.264	0.16	1.02441913333451e-89	Granule cells	Cers4
Rnf41	7.85774689995225e-94	0.265864026323567	0.321	0.217	1.42130925926336e-89	Granule cells	Rnf41
Scand1	8.01664720743487e-94	0.255770755910168	0.681	0.672	1.45005114688082e-89	Granule cells	Scand1
Acd	8.91541492435988e-93	0.277939727184432	0.557	0.501	1.61262025151822e-88	Granule cells	Acd
Wdr6	3.65334286077496e-92	0.286655302924606	0.427	0.339	6.60816656656975e-88	Granule cells	Wdr6
Xbp11	6.21580336264228e-92	0.286033876688157	0.395	0.299	1.12431451223474e-87	Granule cells	Xbp1
Dtx31	2.91612523340646e-91	0.279322402708285	0.533	0.475	5.2746873221856e-87	Granule cells	Dtx3
Fam63b1	1.74339105879562e-90	0.281042724948348	0.323	0.22	3.15344574714951e-86	Granule cells	Fam63b
Fam220a	8.53074124521509e-90	0.25634177894496	0.606	0.574	1.54304047643451e-85	Granule cells	Fam220a
Carhsp1	1.13571027838188e-89	0.279626169840991	0.649	0.629	2.05427275153714e-85	Granule cells	Carhsp1
Nicn1	1.65174744437936e-89	0.269403697399606	0.305	0.205	2.98768077739338e-85	Granule cells	Nicn1
Lrpap11	5.76926809464287e-89	0.368424958630626	0.485	0.42	1.043545212959e-84	Granule cells	Lrpap1
Ccng2	1.0410898066001e-88	0.252991737885282	0.507	0.406	1.88312324217826e-84	Granule cells	Ccng2
Ing4	4.86252268206073e-87	0.286588665362411	0.501	0.44	8.79533102731144e-83	Granule cells	Ing4
H131	1.66330686021395e-86	0.266476393980614	0.527	0.469	3.008589448755e-82	Granule cells	H13
Sqstm11	9.82177206892391e-86	0.273602044360603	0.393	0.302	1.77656213182696e-81	Granule cells	Sqstm1
Atp6v1h	2.02392416950725e-85	0.268465345281017	0.374	0.283	3.66087403780472e-81	Granule cells	Atp6v1h
Chmp7	4.16847369024886e-84	0.261323833332619	0.443	0.365	7.53993521092214e-80	Granule cells	Chmp7
Tcaf11	1.48567973511026e-83	0.277144988356227	0.39	0.302	2.68729750486743e-79	Granule cells	Tcaf1
Pard6g	2.60428635188823e-83	0.281353058240523	0.448	0.372	4.71063315329544e-79	Granule cells	Pard6g
Trafd1	3.53184128787725e-81	0.257272038770099	0.331	0.239	6.38839452151237e-77	Granule cells	Trafd1
Os91	7.22474971889026e-81	0.271086104402413	0.4	0.314	1.30681272915287e-76	Granule cells	Os9
Mtss1	1.13885594160378e-80	0.308724993853162	0.485	0.427	2.05996262717292e-76	Granule cells	Mtss1
Gabarapl11	1.38469436899258e-80	0.251472603207733	0.364	0.268	2.50463517463379e-76	Granule cells	Gabarapl1
Cttn	4.11055080439225e-80	0.272140001105964	0.464	0.402	7.4351642949847e-76	Granule cells	Cttn
Armcx2	4.37436185274807e-80	0.277319052274164	0.396	0.315	7.91234571925071e-76	Granule cells	Armcx2
Smpd3	1.02952412722146e-78	0.258734653557053	0.281	0.189	1.86220324131817e-74	Granule cells	Smpd3
Ndfip21	3.04486327498883e-77	0.267959109119486	0.457	0.39	5.5075486917998e-73	Granule cells	Ndfip2
Kifap3	9.39937980575551e-77	0.275753223378199	0.421	0.349	1.70015981926506e-72	Granule cells	Kifap3
Nipsnap1	1.55530624006122e-76	0.251865308549625	0.353	0.266	2.81323792702274e-72	Granule cells	Nipsnap1
Inpp5f1	1.77968721033075e-76	0.285268524163439	0.299	0.209	3.21909822604626e-72	Granule cells	Inpp5f
Hmgcr	1.14468376258782e-74	0.28931035076753	0.361	0.275	2.07050398976885e-70	Granule cells	Hmgcr
Git2	4.90793196950827e-74	0.282323438756642	0.395	0.319	8.87746734644656e-70	Granule cells	Git2
Wbp21	9.49639892954157e-71	0.251250752239847	0.519	0.473	1.71770863837548e-66	Granule cells	Wbp2
Ctnnbip1	2.95623493956628e-70	0.254544022656793	0.533	0.494	5.34723775868749e-66	Granule cells	Ctnnbip1
Gnb1	7.83006732742709e-70	0.325540574939783	0.827	0.854	1.41630257818501e-65	Granule cells	Gnb1
Cacfd1	1.10024804326883e-69	0.254011643806592	0.408	0.337	1.99012866066467e-65	Granule cells	Cacfd1
Ppp3r1	1.1538598247889e-66	0.260131812081188	0.46	0.407	2.08710165107816e-62	Granule cells	Ppp3r1
Nt5c	4.96923859664631e-66	0.250082639086738	0.396	0.323	8.98835877361385e-62	Granule cells	Nt5c
Abhd8	5.36736640631665e-66	0.258735578606988	0.468	0.413	9.70849235574555e-62	Granule cells	Abhd8
Snap47	1.73136941409103e-64	0.266052887426503	0.387	0.319	3.13170099620786e-60	Granule cells	Snap47
Tspan5	1.51332288534109e-63	0.258252832236498	0.413	0.35	2.73729843500496e-59	Granule cells	Tspan5
Elovl4	1.61449875885075e-63	0.250687323444652	0.353	0.279	2.92030535500923e-59	Granule cells	Elovl4
Cep170	7.01369166131714e-63	0.253025403550379	0.417	0.356	1.26863654769904e-58	Granule cells	Cep170
Fgf9	1.84788639379499e-61	0.287404411501192	0.33	0.259	3.34245690909638e-57	Granule cells	Fgf9
Mex3b	1.07879657247472e-55	0.256043224952014	0.356	0.296	1.95132724029226e-51	Granule cells	Mex3b
Baz2b	1.41682839678353e-52	0.255623036384642	0.407	0.354	2.56275920410206e-48	Granule cells	Baz2b
Msra	5.81682772173608e-42	0.255511226021526	0.351	0.309	1.05214779830762e-37	Granule cells	Msra
Itsn11	3.49342538569921e-41	0.295701797282386	0.381	0.341	6.31890783765273e-37	Granule cells	Itsn1
Nkd1	1.8141927352864e-31	0.268849340532712	0.621	0.633	3.28151181958603e-27	Granule cells	Nkd1
Igfbp21	2.14072725315004e-31	0.373659071972761	0.29	0.234	3.87214745549778e-27	Granule cells	Igfbp2
Atp2b1	9.45177427377449e-30	0.267381266336586	0.525	0.536	1.70963693064033e-25	Granule cells	Atp2b1
Fabp72	0	3.55923255594919	0.999	0.4	0	Astrocytes	Fabp7
Slc1a32	0	3.18761202790342	0.991	0.197	0	Astrocytes	Slc1a3
Sparcl11	0	2.82638565982161	0.976	0.093	0	Astrocytes	Sparcl1
Id3	0	2.82179558908821	0.949	0.078	0	Astrocytes	Id3
Dbi2	0	2.76499497851664	0.999	0.793	0	Astrocytes	Dbi
Apoe2	0	2.35402561188887	0.796	0.386	0	Astrocytes	Apoe
Gdf10	0	2.30060387456518	0.769	0.026	0	Astrocytes	Gdf10
Ednrb	0	2.2620537512448	0.904	0.042	0	Astrocytes	Ednrb
Aqp4	0	2.18349950750134	0.523	0.026	0	Astrocytes	Aqp4
Pla2g7	0	2.10757853334743	0.8	0.034	0	Astrocytes	Pla2g7
Hes5	0	2.08744510967045	0.786	0.049	0	Astrocytes	Hes5
Gm37641	0	2.04814166735761	0.983	0.46	0	Astrocytes	Gm3764
Sparc1	0	2.02745946662928	0.922	0.101	0	Astrocytes	Sparc
Plpp3	0	1.99124295613173	0.886	0.054	0	Astrocytes	Plpp3
Atp1a2	0	1.98189386692123	0.85	0.041	0	Astrocytes	Atp1a2
Mt3	0	1.9569889422834	0.829	0.092	0	Astrocytes	Mt3
Acot11	0	1.90572886839628	0.884	0.129	0	Astrocytes	Acot1
Ptprz1	0	1.87294653024776	0.877	0.061	0	Astrocytes	Ptprz1
Ttyh1	0	1.80364528791797	0.781	0.047	0	Astrocytes	Ttyh1
Ndrg22	0	1.7981936146544	0.821	0.167	0	Astrocytes	Ndrg2
Mfge8	0	1.77918808826252	0.746	0.107	0	Astrocytes	Mfge8
Timp4	0	1.76291003886054	0.819	0.066	0	Astrocytes	Timp4
Aldoc	0	1.74105924786985	0.609	0.024	0	Astrocytes	Aldoc
Mt1	0	1.7300668094877	0.757	0.09	0	Astrocytes	Mt1
Cyp26b1	0	1.70296945638996	0.816	0.03	0	Astrocytes	Cyp26b1
Mmd2	0	1.65272851626766	0.642	0.058	0	Astrocytes	Mmd2
Serpine22	0	1.63968012597911	0.87	0.223	0	Astrocytes	Serpine2
Atp1b11	0	1.63604656392156	0.796	0.132	0	Astrocytes	Atp1b1
Tst1	0	1.58795378004536	0.827	0.13	0	Astrocytes	Tst
Qk2	0	1.5616992436541	0.971	0.491	0	Astrocytes	Qk
Phgdh1	0	1.52111002971848	0.912	0.457	0	Astrocytes	Phgdh
Id11	0	1.52027682872901	0.754	0.171	0	Astrocytes	Id1
Gpm6b1	0	1.50279116839609	0.992	0.821	0	Astrocytes	Gpm6b
Metrn	0	1.48240976506091	0.765	0.122	0	Astrocytes	Metrn
Mt2	0	1.47961751611717	0.661	0.053	0	Astrocytes	Mt2
Aldh1l1	0	1.46818191992265	0.719	0.02	0	Astrocytes	Aldh1l1
Ddah12	0	1.46561138743698	0.827	0.177	0	Astrocytes	Ddah1
Scd22	0	1.44919168171506	0.873	0.444	0	Astrocytes	Scd2
Vim1	0	1.44382182447966	0.933	0.587	0	Astrocytes	Vim
Pea15a1	0	1.43433799462318	0.935	0.487	0	Astrocytes	Pea15a
Glul2	0	1.40009143674547	0.889	0.467	0	Astrocytes	Glul
Ramp1	0	1.39606573106523	0.661	0.039	0	Astrocytes	Ramp1
Luzp22	0	1.36793399023931	0.763	0.204	0	Astrocytes	Luzp2
Nid1	0	1.36634244236544	0.635	0.018	0	Astrocytes	Nid1
Lxn2	0	1.36346894419706	0.818	0.283	0	Astrocytes	Lxn
Fgf15	0	1.36012074824557	0.296	0.009	0	Astrocytes	Fgf15
Zfp36l11	0	1.35820764353766	0.912	0.381	0	Astrocytes	Zfp36l1
Lfng	0	1.33592447733988	0.685	0.055	0	Astrocytes	Lfng
Fam181b2	0	1.3252380677034	0.824	0.217	0	Astrocytes	Fam181b
Cspg51	0	1.30450937260889	0.763	0.08	0	Astrocytes	Cspg5
Cd812	0	1.2986309700444	0.954	0.815	0	Astrocytes	Cd81
Rgma	0	1.29181685190252	0.756	0.08	0	Astrocytes	Rgma
Dclk11	0	1.27896942535533	0.911	0.542	0	Astrocytes	Dclk1
Atp1b2	0	1.27698930401059	0.56	0.098	0	Astrocytes	Atp1b2
Gstm12	0	1.26905284454447	0.744	0.209	0	Astrocytes	Gstm1
Mgst1	0	1.24644562139945	0.752	0.12	0	Astrocytes	Mgst1
Ptn1	0	1.22926715416594	0.999	0.94	0	Astrocytes	Ptn
Cst32	0	1.21920046094388	0.933	0.831	0	Astrocytes	Cst3
Fgfr1	0	1.21601494022346	0.732	0.135	0	Astrocytes	Fgfr1
Tril	0	1.21567906893752	0.642	0.072	0	Astrocytes	Tril
Tsc22d42	0	1.20525803262762	0.749	0.246	0	Astrocytes	Tsc22d4
Bcan	0	1.17170197530612	0.48	0.061	0	Astrocytes	Bcan
Npas3	0	1.17161428958472	0.687	0.071	0	Astrocytes	Npas3
Tnc	0	1.16228680941718	0.576	0.013	0	Astrocytes	Tnc
Id4	0	1.15636941630436	0.586	0.014	0	Astrocytes	Id4
Slc9a3r1	0	1.1544029443849	0.679	0.085	0	Astrocytes	Slc9a3r1
Slc4a4	0	1.15054741415686	0.494	0.022	0	Astrocytes	Slc4a4
Adrbk21	0	1.11999499622716	0.685	0.189	0	Astrocytes	Adrbk2
Sfxn5	0	1.11950238219643	0.487	0.053	0	Astrocytes	Sfxn5
1810037I17Rik2	0	1.11887570660315	0.872	0.523	0	Astrocytes	1810037I17Rik
Sox91	0	1.10898779289542	0.781	0.293	0	Astrocytes	Sox9
Nkain42	0	1.09620938538374	0.751	0.299	0	Astrocytes	Nkain4
Mn1	0	1.09205975267132	0.647	0.125	0	Astrocytes	Mn1
Mlc1	0	1.09194007479624	0.533	0.015	0	Astrocytes	Mlc1
Spry2	0	1.0883414294578	0.467	0.098	0	Astrocytes	Spry2
Plat	0	1.08504872214876	0.548	0.034	0	Astrocytes	Plat
Tspan71	0	1.08478350962394	0.769	0.181	0	Astrocytes	Tspan7
Lrba	0	1.06372678412455	0.549	0.107	0	Astrocytes	Lrba
Hepacam	0	1.03847059805602	0.58	0.012	0	Astrocytes	Hepacam
Gpr37l1	0	1.03491107257579	0.332	0.027	0	Astrocytes	Gpr37l1
Prkcdbp1	0	1.02926745251537	0.742	0.233	0	Astrocytes	Prkcdbp
Paqr8	0	1.02512719137047	0.583	0.031	0	Astrocytes	Paqr8
Sox2	0	1.0222856052288	0.626	0.064	0	Astrocytes	Sox2
Abcb9	0	1.01895203840521	0.584	0.134	0	Astrocytes	Abcb9
Fjx11	0	1.01723120189671	0.649	0.137	0	Astrocytes	Fjx1
Dhrs3	0	1.01400333922231	0.585	0.112	0	Astrocytes	Dhrs3
Limch1	0	1.01369579047601	0.611	0.065	0	Astrocytes	Limch1
Gnai21	0	1.00723008860321	0.893	0.532	0	Astrocytes	Gnai2
Hes1	0	1.00356931765398	0.489	0.027	0	Astrocytes	Hes1
Malat12	0	0.999975288207914	0.997	0.998	0	Astrocytes	Malat1
Camk2n11	0	0.999235936798126	0.659	0.258	0	Astrocytes	Camk2n1
Gng122	0	0.99456790876397	0.702	0.217	0	Astrocytes	Gng12
Gucy1a3	0	0.993478148490158	0.546	0.023	0	Astrocytes	Gucy1a3
Pdlim3	0	0.991745257357095	0.541	0.026	0	Astrocytes	Pdlim3
Gja1	0	0.987511135319608	0.403	0.088	0	Astrocytes	Gja1
Rab342	0	0.985341932668562	0.692	0.273	0	Astrocytes	Rab34
Pdpn	0	0.972872797037767	0.554	0.031	0	Astrocytes	Pdpn
Pax31	0	0.968573885584076	0.681	0.159	0	Astrocytes	Pax3
Pon2	0	0.967203681066455	0.625	0.089	0	Astrocytes	Pon2
Bcl2	0	0.964840939790017	0.597	0.144	0	Astrocytes	Bcl2
Grid2	0	0.962601230234008	0.619	0.095	0	Astrocytes	Grid2
Rfx4	0	0.951344258886615	0.573	0.026	0	Astrocytes	Rfx4
Slc1a21	0	0.936288615021103	0.632	0.252	0	Astrocytes	Slc1a2
A830029E22Rik	0	0.936275996517646	0.263	0.005	0	Astrocytes	A830029E22Rik
Dbndd2	0	0.935959102100063	0.511	0.075	0	Astrocytes	Dbndd2
Vcan1	0	0.929450286852665	0.581	0.172	0	Astrocytes	Vcan
Rxrg	0	0.928763222938169	0.499	0.007	0	Astrocytes	Rxrg
Fbxo2	0	0.919445638848736	0.456	0.026	0	Astrocytes	Fbxo2
Rhoc	0	0.912263151354041	0.594	0.109	0	Astrocytes	Rhoc
Pdlim4	0	0.911241644577237	0.513	0.063	0	Astrocytes	Pdlim4
Spock3	0	0.905690218601932	0.454	0.04	0	Astrocytes	Spock3
AI8545172	0	0.903298734227955	0.777	0.424	0	Astrocytes	AI854517
Sox8	0	0.903085307938446	0.537	0.028	0	Astrocytes	Sox8
Pcp4l1	0	0.897612691195906	0.393	0.013	0	Astrocytes	Pcp4l1
Sema6d	0	0.896540115099924	0.637	0.177	0	Astrocytes	Sema6d
Myo6	0	0.894001277534975	0.578	0.078	0	Astrocytes	Myo6
Gria1	0	0.887815567317696	0.447	0.032	0	Astrocytes	Gria1
Igfbp22	0	0.874645672536057	0.592	0.213	0	Astrocytes	Igfbp2
Mfap2	0	0.871142996890305	0.562	0.117	0	Astrocytes	Mfap2
Fzd1	0	0.866806351881825	0.476	0.054	0	Astrocytes	Fzd1
Emid1	0	0.859692502069984	0.44	0.018	0	Astrocytes	Emid1
Tlcd1	0	0.853693097345963	0.459	0.034	0	Astrocytes	Tlcd1
Nebl	0	0.853078057503906	0.495	0.03	0	Astrocytes	Nebl
Wscd12	0	0.852890501338354	0.664	0.203	0	Astrocytes	Wscd1
Glo11	0	0.848676933913011	0.765	0.429	0	Astrocytes	Glo1
Notch1	0	0.837968490332577	0.525	0.044	0	Astrocytes	Notch1
Serpinh11	0	0.834102580390299	0.776	0.383	0	Astrocytes	Serpinh1
Pgpep1	0	0.825563832490366	0.539	0.085	0	Astrocytes	Pgpep1
Prr18	0	0.823938106199099	0.496	0.117	0	Astrocytes	Prr18
Slc25a18	0	0.812830142213499	0.426	0.016	0	Astrocytes	Slc25a18
Slc27a1	0	0.804862709711064	0.517	0.094	0	Astrocytes	Slc27a1
Msx2	0	0.803441825336816	0.433	0.01	0	Astrocytes	Msx2
Emp2	0	0.801967184809522	0.301	0.007	0	Astrocytes	Emp2
Lix1l	0	0.800062535831834	0.533	0.062	0	Astrocytes	Lix1l
Adcyap1r1	0	0.79747611636254	0.473	0.121	0	Astrocytes	Adcyap1r1
Vgll41	0	0.79401929410034	0.668	0.286	0	Astrocytes	Vgll4
Fgfbp3	0	0.793828311963919	0.406	0.108	0	Astrocytes	Fgfbp3
Irx5	0	0.79352479971102	0.501	0.049	0	Astrocytes	Irx5
Cnn31	0	0.792069745683514	0.941	0.799	0	Astrocytes	Cnn3
Lrig1	0	0.789618437429077	0.481	0.025	0	Astrocytes	Lrig1
Grm3	0	0.783488207092763	0.426	0.009	0	Astrocytes	Grm3
Shroom3	0	0.781947967782118	0.339	0.012	0	Astrocytes	Shroom3
Dtna	0	0.77782300136172	0.506	0.055	0	Astrocytes	Dtna
Phlda1	0	0.773011849267654	0.428	0.066	0	Astrocytes	Phlda1
Zfp36l2	0	0.77210533695434	0.515	0.117	0	Astrocytes	Zfp36l2
Rlbp1	0	0.769010649350447	0.412	0.026	0	Astrocytes	Rlbp1
Prex1	0	0.768087039192429	0.483	0.077	0	Astrocytes	Prex1
Pantr11	0	0.764595037551238	0.75	0.417	0	Astrocytes	Pantr1
Klf15	0	0.758227394020104	0.451	0.019	0	Astrocytes	Klf15
Nrarp	0	0.7559383877363	0.412	0.047	0	Astrocytes	Nrarp
Cacng4	0	0.754202221957526	0.468	0.098	0	Astrocytes	Cacng4
Fscn11	0	0.752701597954896	0.836	0.463	0	Astrocytes	Fscn1
Cacng5	0	0.751667586114362	0.403	0.027	0	Astrocytes	Cacng5
Adgra1	0	0.74671605266495	0.449	0.02	0	Astrocytes	Adgra1
S100b	0	0.745166874420873	0.342	0.03	0	Astrocytes	S100b
Ctso	0	0.743229449546823	0.472	0.068	0	Astrocytes	Ctso
Sepp1	0	0.736711391008607	0.655	0.122	0	Astrocytes	Sepp1
S100a11	0	0.731798031640374	0.453	0.088	0	Astrocytes	S100a11
Gng51	0	0.728717802644037	0.921	0.766	0	Astrocytes	Gng5
Pmp22	0	0.714405476959181	0.402	0.043	0	Astrocytes	Pmp22
Mdk1	0	0.702373249822814	0.924	0.593	0	Astrocytes	Mdk
Etv5	0	0.700426756273362	0.453	0.077	0	Astrocytes	Etv5
Slc6a1	0	0.697529281387154	0.484	0.109	0	Astrocytes	Slc6a1
Slc7a10	0	0.694616809934222	0.273	0.007	0	Astrocytes	Slc7a10
Lsm61	0	0.688747757853606	0.914	0.758	0	Astrocytes	Lsm6
Dag1	0	0.688685968441819	0.578	0.23	0	Astrocytes	Dag1
Col23a1	0	0.685594302156588	0.386	0.02	0	Astrocytes	Col23a1
Cpne2	0	0.685446384433436	0.381	0.018	0	Astrocytes	Cpne2
Tagln2	0	0.685041300436406	0.35	0.052	0	Astrocytes	Tagln2
Syt112	0	0.68402025125496	0.906	0.712	0	Astrocytes	Syt11
Cdh4	0	0.681175027508474	0.469	0.122	0	Astrocytes	Cdh4
Cntfr	0	0.678763434732744	0.456	0.083	0	Astrocytes	Cntfr
Smpdl3a	0	0.674870681168982	0.403	0.039	0	Astrocytes	Smpdl3a
Cmtm5	0	0.668521668172645	0.359	0.013	0	Astrocytes	Cmtm5
Gpx81	0	0.667676010625553	0.55	0.186	0	Astrocytes	Gpx8
Efhd1	0	0.666802128944241	0.397	0.011	0	Astrocytes	Efhd1
Lcat	0	0.664990009542812	0.321	0.004	0	Astrocytes	Lcat
S1pr1	0	0.664988674980326	0.359	0.012	0	Astrocytes	S1pr1
Rnf182	0	0.658161334702354	0.459	0.084	0	Astrocytes	Rnf182
Lhfp	0	0.656458081844916	0.399	0.091	0	Astrocytes	Lhfp
Sdc31	0	0.655196749276478	0.606	0.253	0	Astrocytes	Sdc3
Gabrb1	0	0.653634156605021	0.334	0.012	0	Astrocytes	Gabrb1
Acsbg1	0	0.653187413796626	0.346	0.009	0	Astrocytes	Acsbg1
Dkk3	0	0.651455913024815	0.396	0.03	0	Astrocytes	Dkk3
Pltp	0	0.647686871747817	0.386	0.035	0	Astrocytes	Pltp
Tspan12	0	0.645591140445113	0.476	0.113	0	Astrocytes	Tspan12
Adgrb1	0	0.64464626137829	0.448	0.089	0	Astrocytes	Adgrb1
Col2a1	0	0.643156857213316	0.354	0.012	0	Astrocytes	Col2a1
Spon1	0	0.641751463908865	0.38	0.017	0	Astrocytes	Spon1
3110082J24Rik	0	0.640237728043623	0.38	0.011	0	Astrocytes	3110082J24Rik
Vldlr	0	0.638995415504615	0.408	0.071	0	Astrocytes	Vldlr
Pcx	0	0.638001999855714	0.404	0.043	0	Astrocytes	Pcx
Prss23	0	0.632546561022869	0.307	0.011	0	Astrocytes	Prss23
Slc1a4	0	0.63238474403135	0.435	0.105	0	Astrocytes	Slc1a4
Pcdh9	0	0.629179588059397	0.455	0.1	0	Astrocytes	Pcdh9
Acadl	0	0.626113785251727	0.463	0.155	0	Astrocytes	Acadl
Ptp4a3	0	0.624461134445644	0.421	0.075	0	Astrocytes	Ptp4a3
Tmem47	0	0.624243436187482	0.461	0.133	0	Astrocytes	Tmem47
Jam2	0	0.622592014200679	0.427	0.064	0	Astrocytes	Jam2
Arhgef26	0	0.619861002684898	0.371	0.029	0	Astrocytes	Arhgef26
Abhd4	0	0.615609413986598	0.43	0.089	0	Astrocytes	Abhd4
Itgb8	0	0.614556522906149	0.415	0.055	0	Astrocytes	Itgb8
1110032F04Rik	0	0.611785232463952	0.367	0.019	0	Astrocytes	1110032F04Rik
Sox1	0	0.606469098200626	0.368	0.026	0	Astrocytes	Sox1
Dmd	0	0.605359921778298	0.38	0.041	0	Astrocytes	Dmd
Angptl4	0	0.599542090710016	0.309	0.018	0	Astrocytes	Angptl4
Ackr3	0	0.598291279677026	0.332	0.01	0	Astrocytes	Ackr3
Pygb	0	0.597646860358809	0.38	0.079	0	Astrocytes	Pygb
Pls3	0	0.596158956188112	0.42	0.121	0	Astrocytes	Pls3
Cdh22	0	0.595006921470122	0.333	0.015	0	Astrocytes	Cdh22
Lpar1	0	0.591034823231598	0.304	0.009	0	Astrocytes	Lpar1
Clip1	0	0.588702524946244	0.396	0.066	0	Astrocytes	Clip1
Rassf2	0	0.588156535615038	0.39	0.057	0	Astrocytes	Rassf2
Slc6a9	0	0.587072568114396	0.317	0.022	0	Astrocytes	Slc6a9
Nbl1	0	0.586956920881923	0.354	0.068	0	Astrocytes	Nbl1
Gabra4	0	0.578403000904421	0.373	0.055	0	Astrocytes	Gabra4
Mro	0	0.576340292783329	0.35	0.014	0	Astrocytes	Mro
Prex2	0	0.574955681910262	0.357	0.048	0	Astrocytes	Prex2
Gatm	0	0.569959852353419	0.407	0.08	0	Astrocytes	Gatm
Etv4	0	0.560243255945387	0.334	0.037	0	Astrocytes	Etv4
Vcam1	0	0.559021461494643	0.282	0.006	0	Astrocytes	Vcam1
Kctd12	0	0.557547267246542	0.396	0.105	0	Astrocytes	Kctd12
Cd44	0	0.546323582910158	0.297	0.018	0	Astrocytes	Cd44
2810459M11Rik	0	0.542579909808473	0.298	0.005	0	Astrocytes	2810459M11Rik
Sox21	0	0.542010572813375	0.294	0.01	0	Astrocytes	Sox21
Pcdh10	0	0.540224303497371	0.379	0.057	0	Astrocytes	Pcdh10
Notch3	0	0.540116865990458	0.333	0.008	0	Astrocytes	Notch3
Dab1	0	0.539149198242292	0.372	0.056	0	Astrocytes	Dab1
Ak1	0	0.536075437438368	0.36	0.054	0	Astrocytes	Ak1
Nrbp2	0	0.532964014846241	0.355	0.07	0	Astrocytes	Nrbp2
Omg	0	0.529534355865319	0.309	0.019	0	Astrocytes	Omg
Kcnj10	0	0.522655263120692	0.301	0.014	0	Astrocytes	Kcnj10
Cdh11	0	0.517062166933365	0.327	0.042	0	Astrocytes	Cdh11
Fam181a	0	0.51023359186962	0.27	0.003	0	Astrocytes	Fam181a
Cbs	0	0.507703753521505	0.292	0.011	0	Astrocytes	Cbs
Mcc	0	0.50709275232041	0.32	0.014	0	Astrocytes	Mcc
Tacc1	0	0.506221461723275	0.33	0.065	0	Astrocytes	Tacc1
AI464131	0	0.504344296732756	0.275	0.009	0	Astrocytes	AI464131
Megf10	0	0.496231979099924	0.29	0.015	0	Astrocytes	Megf10
Cnp	0	0.493908945951774	0.421	0.095	0	Astrocytes	Cnp
Rftn2	0	0.493410046791147	0.342	0.055	0	Astrocytes	Rftn2
Zcchc24	0	0.490977854277246	0.322	0.026	0	Astrocytes	Zcchc24
Slc38a3	0	0.490144296115147	0.266	0.026	0	Astrocytes	Slc38a3
Gng11	0	0.48308711842925	0.307	0.017	0	Astrocytes	Gng11
Snta1	0	0.479652815789072	0.316	0.039	0	Astrocytes	Snta1
Shisa9	0	0.477591368631718	0.317	0.038	0	Astrocytes	Shisa9
Gsap	0	0.475023392725236	0.291	0.023	0	Astrocytes	Gsap
Gsta4	0	0.46950600536035	0.294	0.026	0	Astrocytes	Gsta4
Plk2	0	0.46434594920981	0.257	0.027	0	Astrocytes	Plk2
Antxr1	0	0.46116625818313	0.264	0.028	0	Astrocytes	Antxr1
1700086L19Rik	0	0.456291396088721	0.261	0.038	0	Astrocytes	1700086L19Rik
Pla2g16	0	0.455811857671979	0.272	0.008	0	Astrocytes	Pla2g16
Itga6	0	0.455496071462795	0.315	0.051	0	Astrocytes	Itga6
Calcrl	0	0.453330805086291	0.273	0.014	0	Astrocytes	Calcrl
Abca1	0	0.448237584997785	0.259	0.038	0	Astrocytes	Abca1
Rhbdf1	0	0.445749131891826	0.266	0.011	0	Astrocytes	Rhbdf1
Sox6	0	0.445327374690389	0.297	0.026	0	Astrocytes	Sox6
Mdfi	0	0.445308407164351	0.259	0.018	0	Astrocytes	Mdfi
Creb3l1	0	0.443059600632532	0.268	0.011	0	Astrocytes	Creb3l1
Wnt5a	0	0.438398746304821	0.294	0.044	0	Astrocytes	Wnt5a
Cdc42ep1	0	0.433661047947626	0.257	0.006	0	Astrocytes	Cdc42ep1
Foxo1	0	0.43116728671714	0.267	0.038	0	Astrocytes	Foxo1
Nkx2-2	0	0.430791399448262	0.258	0.023	0	Astrocytes	Nkx2-2
P2rx4	0	0.42648486662654	0.293	0.053	0	Astrocytes	P2rx4
Plce1	0	0.420127436808633	0.255	0.005	0	Astrocytes	Plce1
Chl1	0	0.420072316723659	0.315	0.06	0	Astrocytes	Chl1
Fkbp10	0	0.415495062822293	0.265	0.017	0	Astrocytes	Fkbp10
Wnt3	0	0.414755523923442	0.251	0.027	0	Astrocytes	Wnt3
Sema5b	0	0.406724376788748	0.251	0.025	0	Astrocytes	Sema5b
Sash1	0	0.391324228748499	0.259	0.043	0	Astrocytes	Sash1
1500009C09Rik	0	0.390711667888232	0.256	0.023	0	Astrocytes	1500009C09Rik
Rest	0	0.385278348490571	0.256	0.039	0	Astrocytes	Rest
Pdlim5	0	0.352899237800954	0.251	0.034	0	Astrocytes	Pdlim5
Rgs20	4.50493707387983e-308	0.442164634843459	0.334	0.078	8.14853017923383e-304	Astrocytes	Rgs20
Glud11	6.96582504509707e-307	0.810283860234298	0.711	0.453	1.25997843415716e-302	Astrocytes	Glud1
Cnpy11	7.30261637022017e-307	0.910169677761151	0.61	0.286	1.32089724904542e-302	Astrocytes	Cnpy1
RP23-207N5.2	8.51670853909707e-307	0.402091428574009	0.269	0.05	1.54050224055188e-302	Astrocytes	RP23-207N5.2
Gnb4	4.89296811268608e-304	0.660937875175938	0.54	0.224	8.85040072222659e-300	Astrocytes	Gnb4
Aldh21	2.59687298517467e-303	0.602113489210511	0.485	0.175	4.69722385558394e-299	Astrocytes	Aldh2
Tmbim61	2.69968919440435e-303	0.685608299423314	0.873	0.741	4.88319781483859e-299	Astrocytes	Tmbim6
Cntn11	1.02919194640774e-300	0.550687599803461	0.517	0.18	1.86160239266232e-296	Astrocytes	Cntn1
Nacc2	1.4288033680089e-300	0.421315964324442	0.305	0.066	2.5844195320545e-296	Astrocytes	Nacc2
Shisa42	1.30843574823547e-296	0.657552762073385	0.701	0.37	2.36669858140831e-292	Astrocytes	Shisa4
Tns3	6.9695481954255e-295	0.373081192633674	0.321	0.073	1.26065187758857e-290	Astrocytes	Tns3
Epdr1	2.6172895658223e-290	0.558071683745748	0.462	0.163	4.73415336665938e-286	Astrocytes	Epdr1
Arl4a1	3.07246182027794e-289	0.617412720649516	0.513	0.202	5.55746894051875e-285	Astrocytes	Arl4a
Phxr4	4.16430696371489e-288	0.425634750342267	0.303	0.068	7.5323984359675e-284	Astrocytes	Phxr4
Me1	3.65291800260367e-287	0.364070586020185	0.262	0.05	6.60739808310952e-283	Astrocytes	Me1
Fam213a1	5.98825164176404e-287	0.623448646210022	0.576	0.261	1.08315495696228e-282	Astrocytes	Fam213a
Pbx11	2.93501695323217e-284	0.672893302057414	0.759	0.489	5.30885866500634e-280	Astrocytes	Pbx1
Tcf7l2	8.88943648318018e-281	0.448829524698211	0.335	0.084	1.60792127107763e-276	Astrocytes	Tcf7l2
Thrsp	9.09854951699021e-280	0.540250530409205	0.262	0.051	1.64574563663319e-275	Astrocytes	Thrsp
Pigt1	1.41828978062492e-279	0.731777978439584	0.729	0.48	2.56540255519436e-275	Astrocytes	Pigt
Fos	1.88048225069197e-279	1.32549206276866	0.292	0.067	3.40141629505163e-275	Astrocytes	Fos
Ssbp21	4.24536603367535e-279	0.659190834356832	0.686	0.382	7.67901808171197e-275	Astrocytes	Ssbp2
Tspan31	6.84437760471952e-279	0.576574516146638	0.919	0.831	1.23801102114167e-274	Astrocytes	Tspan3
Ttyh31	2.89095724190808e-274	0.667252256976672	0.683	0.391	5.22916345916333e-270	Astrocytes	Ttyh3
Smarcd3	6.33242858655137e-274	0.539056139788492	0.449	0.155	1.14540968273541e-269	Astrocytes	Smarcd3
Gria4	1.40097803632532e-273	0.477067927788411	0.349	0.094	2.53408907210524e-269	Astrocytes	Gria4
Fat1	2.49537451999858e-272	0.502689444017775	0.398	0.125	4.51363343177343e-268	Astrocytes	Fat1
Cd302	1.60156897705893e-269	0.343517531243249	0.266	0.055	2.8969179657042e-265	Astrocytes	Cd302
Gas6	7.36440984239188e-269	0.376148500473477	0.295	0.065	1.33207445229184e-264	Astrocytes	Gas6
Cdo1	2.03823812516372e-268	0.50610032036109	0.386	0.113	3.68676512079614e-264	Astrocytes	Cdo1
Psap1	1.71229833115325e-266	0.723957384387333	0.839	0.68	3.09720522139e-262	Astrocytes	Psap
Lamp11	1.54406374199812e-265	0.599820218463256	0.895	0.833	2.79290249652621e-261	Astrocytes	Lamp1
Ckb2	2.75296448041731e-265	0.574971696198949	0.996	0.969	4.97956215217883e-261	Astrocytes	Ckb
Oat	9.86092006575636e-265	0.646241710921821	0.517	0.233	1.78364322149401e-260	Astrocytes	Oat
Aldh6a1	2.10993304685938e-262	0.39191757352507	0.291	0.068	3.81644689515925e-258	Astrocytes	Aldh6a1
Kif21a1	2.6100291555444e-261	0.552069452885401	0.506	0.195	4.72102073654871e-257	Astrocytes	Kif21a
Slc30a10	1.59990344196144e-260	0.402209783577879	0.29	0.067	2.89390534581986e-256	Astrocytes	Slc30a10
S100a1	3.47635458015642e-258	0.299559303794231	0.252	0.049	6.28803016458693e-254	Astrocytes	S100a1
Klf3	1.87436158564216e-256	0.551907826620253	0.461	0.171	3.39034523610955e-252	Astrocytes	Klf3
Ntrk21	1.07602189395861e-254	0.887255178941449	0.577	0.299	1.94630840179234e-250	Astrocytes	Ntrk2
Notch2	3.66759087667977e-246	0.611300038166144	0.291	0.073	6.63393837773837e-242	Astrocytes	Notch2
Mrps6	5.20760760167491e-246	0.596708081704923	0.558	0.273	9.41952062990957e-242	Astrocytes	Mrps6
Eps15	5.59707206804575e-244	0.527606715557951	0.421	0.151	1.01239839566811e-239	Astrocytes	Eps15
Fez11	1.31972508090255e-243	0.638928806386972	0.765	0.552	2.38711872633653e-239	Astrocytes	Fez1
Gpt2	2.30259066848566e-243	0.410775559587271	0.331	0.093	4.16492600115687e-239	Astrocytes	Gpt2
Ssr3	3.57896729366374e-243	0.564327975957257	0.822	0.649	6.47363604077898e-239	Astrocytes	Ssr3
Rrbp1	1.00150641780057e-241	0.635671665928974	0.534	0.247	1.81152480851767e-237	Astrocytes	Rrbp1
Cd151	1.01631697229666e-238	0.419171733803479	0.331	0.093	1.83831413949019e-234	Astrocytes	Cd151
D1Ertd622e	2.66800386718755e-237	0.518764249363372	0.445	0.17	4.82588539496884e-233	Astrocytes	D1Ertd622e
Ndufc2	3.70358437364586e-236	0.558095635291648	0.931	0.905	6.69904341505063e-232	Astrocytes	Ndufc2
Msi2	1.73694679071049e-235	0.637323850745064	0.7	0.442	3.14178935503714e-231	Astrocytes	Msi2
Maml2	1.85541515451195e-234	0.422091491008652	0.289	0.075	3.35607493148122e-230	Astrocytes	Maml2
Ptpra1	5.50978893383224e-231	0.611266581702131	0.681	0.442	9.96610622351575e-227	Astrocytes	Ptpra
Mid1ip1	6.13335720084553e-229	0.589218864861251	0.455	0.183	1.10940165048894e-224	Astrocytes	Mid1ip1
Fkbp9	5.43797458952683e-227	0.396183527417422	0.307	0.086	9.83620843753613e-223	Astrocytes	Fkbp9
Mmp14	2.23847745654421e-226	0.469008067908092	0.37	0.124	4.04895802339717e-222	Astrocytes	Mmp14
Zfyve21	5.99422450197465e-226	0.528512337878779	0.451	0.185	1.08423532791717e-221	Astrocytes	Zfyve21
Zbtb201	7.86484550097279e-226	0.604660297049744	0.845	0.655	1.42259325421596e-221	Astrocytes	Zbtb20
Psph	4.80914815920519e-225	0.524029653798467	0.461	0.194	8.69878719037035e-221	Astrocytes	Psph
Irx1	9.08760907141239e-225	0.464132322972849	0.377	0.126	1.64376672883707e-220	Astrocytes	Irx1
4930402H24Rik1	2.30434722140009e-222	0.561564700631762	0.534	0.244	4.16810325406848e-218	Astrocytes	4930402H24Rik
Fbxo44	1.18327389686443e-221	0.395169822908809	0.323	0.093	2.14030582464839e-217	Astrocytes	Fbxo44
Tcf121	1.57589866697072e-221	0.618298128976901	0.731	0.499	2.85048550881664e-217	Astrocytes	Tcf12
Id21	1.11465770127091e-219	0.574884442982056	0.851	0.663	2.01619285005882e-215	Astrocytes	Id2
Ncan1	4.35558488419846e-218	0.994206889307891	0.486	0.217	7.87838193853818e-214	Astrocytes	Ncan
Magt1	8.02142342258193e-218	0.42759148350473	0.335	0.105	1.45091506867662e-213	Astrocytes	Magt1
Irx2	3.06220987088408e-216	0.44676935150789	0.337	0.106	5.53892521445512e-212	Astrocytes	Irx2
Zeb21	1.73895770588591e-214	0.645649425260341	0.605	0.335	3.14542669840644e-210	Astrocytes	Zeb2
Sypl1	2.17276664648259e-214	0.531041049458693	0.484	0.215	3.93010031015771e-210	Astrocytes	Sypl
Vimp1	2.6606768047648e-213	0.591080397407569	0.625	0.35	4.81263220445858e-209	Astrocytes	Vimp
Marcks1	1.40951887966708e-210	0.381163152021515	0.976	0.973	2.54953774954182e-206	Astrocytes	Marcks
Emc7	4.65749010216272e-208	0.596136321506665	0.637	0.407	8.42446809679193e-204	Astrocytes	Emc7
Rsrp11	5.73567982732571e-208	0.558894214801719	0.881	0.742	1.03746976716667e-203	Astrocytes	Rsrp1
Agrn	1.89955471293703e-206	0.397948402033844	0.286	0.08	3.4359145647605e-202	Astrocytes	Agrn
Pfn22	1.19791164696151e-203	0.456734069844589	0.913	0.837	2.16678258702398e-199	Astrocytes	Pfn2
Lifr	4.77723409995344e-203	0.356269605205004	0.268	0.071	8.64106103999578e-199	Astrocytes	Lifr
Asah1	2.90055289867039e-202	0.571476399725401	0.509	0.252	5.246520083115e-198	Astrocytes	Asah1
Bmpr1a	1.08123316014015e-201	0.514624167255047	0.442	0.191	1.9557345400615e-197	Astrocytes	Bmpr1a
Itm2c1	2.90053708968338e-199	0.65986387359562	0.613	0.378	5.2464914878193e-195	Astrocytes	Itm2c
Mras	4.12576228152619e-199	0.396125000992321	0.323	0.103	7.46267881482457e-195	Astrocytes	Mras
Tspan6	5.84282745159245e-199	0.581310749351789	0.745	0.559	1.05685062944404e-194	Astrocytes	Tspan6
Tulp3	8.24628134527152e-198	0.433040829328129	0.352	0.121	1.49158736973271e-193	Astrocytes	Tulp3
Tceal8	1.01044684215949e-194	0.496259346747586	0.817	0.692	1.82769624809808e-190	Astrocytes	Tceal8
Ldlrad3	8.09083149712993e-194	0.453763879464348	0.363	0.132	1.46346960120086e-189	Astrocytes	Ldlrad3
Eif1b	1.24397562642123e-193	0.498358992507911	0.828	0.718	2.25010311307071e-189	Astrocytes	Eif1b
Sept2	6.24503664578653e-193	0.567465192791879	0.648	0.413	1.12960222848987e-188	Astrocytes	Sept2
Efhd2	1.39795616830584e-192	0.498925231312492	0.428	0.182	2.5286231172316e-188	Astrocytes	Efhd2
Tmed101	6.27178839938279e-192	0.539034043278948	0.779	0.597	1.13444108568036e-187	Astrocytes	Tmed10
Lmcd1	1.50508873082085e-190	0.589449533574413	0.322	0.11	2.72240449630875e-186	Astrocytes	Lmcd1
Sept9	8.2043690135898e-188	0.491944643675105	0.433	0.189	1.48400626717812e-183	Astrocytes	Sept9
Creb5	6.00895895709506e-187	0.376179824413224	0.251	0.067	1.08690049615935e-182	Astrocytes	Creb5
Krcc1	9.85475939122337e-187	0.501379450848679	0.494	0.244	1.78252887868448e-182	Astrocytes	Krcc1
Fth11	2.09220443801502e-186	0.354670551096689	0.986	0.976	3.78437938748158e-182	Astrocytes	Fth1
Appl2	7.58968287058808e-186	0.426891554594402	0.334	0.118	1.37282183763197e-181	Astrocytes	Appl2
Dynlt3	1.20489691916789e-184	0.370557634827586	0.335	0.114	2.17941754739088e-180	Astrocytes	Dynlt3
Ctnnd2	3.24752340159148e-184	0.436505140944216	0.441	0.189	5.87412032879866e-180	Astrocytes	Ctnnd2
Sirpa	9.66986829494372e-184	0.303232955701238	0.256	0.068	1.74908577718942e-179	Astrocytes	Sirpa
Lrp1	3.91999931291679e-181	0.38309239758974	0.325	0.105	7.09049475720389e-177	Astrocytes	Lrp1
Degs1	2.59530576789901e-180	0.484693234909232	0.425	0.188	4.69438907297572e-176	Astrocytes	Degs1
Nlgn3	1.14354188967435e-179	0.385173522556314	0.349	0.123	2.06843857004297e-175	Astrocytes	Nlgn3
Abcd3	1.58246133161681e-179	0.520159374861058	0.523	0.286	2.86235605662849e-175	Astrocytes	Abcd3
Spred1	3.77239305019121e-179	0.382746262483754	0.342	0.122	6.82350454918585e-175	Astrocytes	Spred1
2610001J05Rik1	6.30402352286653e-178	0.50978311212004	0.717	0.512	1.1402717748161e-173	Astrocytes	2610001J05Rik
Sep15	9.4387501374923e-178	0.363861565068782	0.954	0.938	1.70728112486961e-173	Astrocytes	Sep15
Jun	8.56465439528823e-177	0.740131727977515	0.641	0.414	1.54917468701974e-172	Astrocytes	Jun
S100a161	3.25290938416814e-175	0.386896258629662	0.445	0.188	5.88386249408333e-171	Astrocytes	S100a16
Hmgn31	8.97948852801964e-174	0.49406176024218	0.799	0.617	1.62420988494819e-169	Astrocytes	Hmgn3
Irf2bpl1	4.43651679873356e-172	0.41486513959621	0.407	0.161	8.02477158554926e-168	Astrocytes	Irf2bpl
Rmst	1.19769958857834e-171	0.380504182347224	0.287	0.089	2.1663990158205e-167	Astrocytes	Rmst
Trps1	7.03010154490617e-170	0.443078962218762	0.377	0.155	1.27160476744263e-165	Astrocytes	Trps1
Abat	1.30423973198695e-169	0.319129456524413	0.29	0.091	2.35910882721799e-165	Astrocytes	Abat
Cadm41	4.54264470410894e-169	0.465102717329472	0.486	0.23	8.21673574079226e-165	Astrocytes	Cadm4
Eci2	6.81371537583364e-169	0.503596742478444	0.735	0.586	1.23246483718079e-164	Astrocytes	Eci2
E2f5	8.23861101680721e-167	0.460931824255806	0.403	0.18	1.49019996072009e-162	Astrocytes	E2f5
Fam173a	1.4342861012509e-166	0.491709971861462	0.543	0.305	2.59433669994264e-162	Astrocytes	Fam173a
Rcn2	2.09247890288175e-166	0.465195883460813	0.838	0.754	3.78487583953251e-162	Astrocytes	Rcn2
Lasp1	2.16666102100619e-166	0.441561462400026	0.427	0.191	3.91905645479600e-162	Astrocytes	Lasp1
Ncald	5.86602459931426e-165	0.449704397509422	0.483	0.24	1.06104652952396e-160	Astrocytes	Ncald
Tspan15	3.47661359810088e-164	0.365889836891649	0.281	0.091	6.28849867624487e-160	Astrocytes	Tspan15
Dclk21	1.98665937313856e-163	0.443196016506051	0.46	0.219	3.59346947413302e-159	Astrocytes	Dclk2
S100a10	1.09617931488902e-159	0.61196315981201	0.337	0.131	1.98276914477127e-155	Astrocytes	S100a10
Slc22a171	1.55481773527487e-159	0.531019886624793	0.694	0.513	2.81235431956518e-155	Astrocytes	Slc22a17
Wipf2	2.88997664974497e-159	0.33885058557411	0.27	0.086	5.2273897640587e-155	Astrocytes	Wipf2
Acox1	3.28913926520017e-159	0.33938475680347	0.309	0.109	5.94939510289406e-155	Astrocytes	Acox1
Hdhd2	6.47934369447707e-159	0.487295368734697	0.53	0.308	1.17198368745701e-154	Astrocytes	Hdhd2
Atraid1	6.58425275592076e-159	0.487761308582991	0.705	0.53	1.19095963849095e-154	Astrocytes	Atraid
Dlgap11	9.56286635405541e-159	0.516116370818429	0.44	0.208	1.72973126612154e-154	Astrocytes	Dlgap1
Ddt	2.29304981325616e-158	0.525108477229809	0.541	0.326	4.14766850221773e-154	Astrocytes	Ddt
Gm2a	7.58703816496092e-157	0.454204577650266	0.393	0.169	1.37234346327813e-152	Astrocytes	Gm2a
Fam214b	3.33829436108398e-156	0.336090270647712	0.265	0.083	6.0383068403287e-152	Astrocytes	Fam214b
Aamdc	3.53374351627707e-156	0.410940891086892	0.4	0.175	6.39183527224197e-152	Astrocytes	Aamdc
Son	4.5581842966992e-154	0.455489765543923	0.925	0.872	8.24484375586952e-150	Astrocytes	Son
Chpt1	9.58789343220867e-154	0.376925604299222	0.306	0.113	1.7342581640179e-149	Astrocytes	Chpt1
Mpst1	1.40286307434633e-153	0.470976376715122	0.522	0.296	2.53749872887764e-149	Astrocytes	Mpst
Col9a3	1.52743812346583e-153	0.560414619579221	0.582	0.364	2.76283007772499e-149	Astrocytes	Col9a3
Igsf31	2.51100263607782e-152	0.55052898887393	0.61	0.387	4.54190156813757e-148	Astrocytes	Igsf3
Acaa2	3.77486033777034e-152	0.366600615059398	0.304	0.111	6.827967378959e-148	Astrocytes	Acaa2
Add3	2.85665821415773e-150	0.366304400537745	0.301	0.112	5.16712337776851e-146	Astrocytes	Add3
Sesn3	4.45952033553962e-150	0.399601896900803	0.385	0.17	8.06638038292406e-146	Astrocytes	Sesn3
Pnisr1	9.6302245022467e-150	0.477075746079831	0.857	0.782	1.74191500796638e-145	Astrocytes	Pnisr
Spcs2	9.77146161349461e-150	0.419060715539473	0.851	0.791	1.7674619766489e-145	Astrocytes	Spcs2
Lpin2	1.06990022006442e-149	0.366281567286473	0.297	0.108	1.93523551805253e-145	Astrocytes	Lpin2
Slc20a2	4.38796825236432e-149	0.349961868564028	0.277	0.095	7.93695697487658e-145	Astrocytes	Slc20a2
Hspe11	9.14064900012315e-148	0.393836613966338	0.887	0.81	1.65336059114228e-143	Astrocytes	Hspe1
Adgrb2	3.05735619338772e-147	0.372883885458752	0.351	0.143	5.53014588259971e-143	Astrocytes	Adgrb2
Paqr4	5.53434736685078e-147	0.386630464674473	0.338	0.134	1.00105275171597e-142	Astrocytes	Paqr4
Lmo41	1.15039903899203e-145	0.49670394401678	0.613	0.406	2.08084178172878e-141	Astrocytes	Lmo4
Cuedc11	2.55179830708606e-145	0.4217702842462	0.431	0.202	4.61569277785727e-141	Astrocytes	Cuedc1
Cd1641	9.34528042955122e-145	0.46291166004462	0.474	0.254	1.69037432409722e-140	Astrocytes	Cd164
Arhgap31	1.40143535187404e-143	0.352161626248908	0.257	0.085	2.53491626446976e-139	Astrocytes	Arhgap31
Hsdl2	3.29470962182641e-142	0.489085079866849	0.428	0.219	5.95947076395961e-138	Astrocytes	Hsdl2
Selt	2.31427460329265e-141	0.453838730299328	0.685	0.508	4.18605990243575e-137	Astrocytes	Selt
Ppp1r1a1	9.55574430264208e-141	0.489134827786029	0.565	0.347	1.7284430294619e-136	Astrocytes	Ppp1r1a
Tmem9b1	5.04716398464961e-140	0.449335710619849	0.582	0.367	9.12931021543421e-136	Astrocytes	Tmem9b
Ifitm21	3.84368952273362e-139	0.478291219479789	0.643	0.429	6.95246560872058e-135	Astrocytes	Ifitm2
C130071C03Rik1	5.94937745275329e-139	0.502972265030312	0.573	0.363	1.07612339365402e-134	Astrocytes	C130071C03Rik
Rab5a1	1.35777414948357e-138	0.468705787119224	0.674	0.515	2.45594188158589e-134	Astrocytes	Rab5a
Tnfrsf211	2.80671292196693e-138	0.468051262071706	0.506	0.287	5.07678233325378e-134	Astrocytes	Tnfrsf21
Cd9	3.06080930692792e-138	0.552456493640992	0.896	0.776	5.53639187437121e-134	Astrocytes	Cd9
Camk1	8.96530523030837e-138	0.321600904133861	0.341	0.138	1.62164441005818e-133	Astrocytes	Camk1
Trpc1	1.11303717322153e-137	0.300030838080856	0.258	0.086	2.0132616389231e-133	Astrocytes	Trpc1
Snapin	2.63709602957263e-137	0.429273353203599	0.514	0.297	4.76997929829097e-133	Astrocytes	Snapin
Enho1	9.89218287288146e-137	0.452114848782995	0.436	0.219	1.7892980380468e-132	Astrocytes	Enho
Rab9	3.87513012849952e-136	0.480280157655234	0.548	0.352	7.00933537642993e-132	Astrocytes	Rab9
Tmem91	5.97452829213959e-136	0.443809043080277	0.532	0.316	1.08067267748221e-131	Astrocytes	Tmem9
Snx51	2.03280658752935e-135	0.431217112198497	0.57	0.363	3.67694055552308e-131	Astrocytes	Snx5
Tjp1	2.97955853319213e-135	0.326176400578019	0.277	0.101	5.38942547483792e-131	Astrocytes	Tjp1
Sepw11	2.46012597434245e-134	0.28081217235052	0.982	0.983	4.44987586239063e-130	Astrocytes	Sepw1
Ugp2	1.16317307711314e-132	0.430424204625309	0.5	0.299	2.10394746188225e-128	Astrocytes	Ugp2
Tmem167	2.62277049108436e-131	0.445888632351442	0.756	0.66	4.74406726427339e-127	Astrocytes	Tmem167
Nr3c1	2.90327746164641e-130	0.337910628157997	0.296	0.117	5.25144827262602e-126	Astrocytes	Nr3c1
Rnf13	3.63214729144189e-129	0.453325783178437	0.527	0.327	6.56982802076008e-125	Astrocytes	Rnf13
Evi5	4.26259255726227e-129	0.43270255280565	0.462	0.261	7.71017741757599e-125	Astrocytes	Evi5
Rab31	7.3572235866172e-128	0.337296136190699	0.346	0.151	1.33077460234732e-123	Astrocytes	Rab31
Prr7	1.41005218076123e-127	0.30035958702574	0.295	0.11	2.55050238456092e-123	Astrocytes	Prr7
AI593442	2.69172274473099e-127	0.406396275743675	0.348	0.147	4.86878810066941e-123	Astrocytes	AI593442
Pmm1	4.65173292645513e-127	0.481056267494711	0.467	0.264	8.41405451737205e-123	Astrocytes	Pmm1
Haghl1	4.6978367564652e-126	0.454379802160865	0.543	0.339	8.49744712509425e-122	Astrocytes	Haghl
Sec621	6.86072268011535e-126	0.404619789482289	0.785	0.674	1.24096751837926e-121	Astrocytes	Sec62
Lysmd2	2.54279876275044e-125	0.392930709375156	0.402	0.202	4.599414402063e-121	Astrocytes	Lysmd2
Timp2	2.94811635863804e-125	0.269632430855961	0.265	0.092	5.33255286950448e-121	Astrocytes	Timp2
Lsamp2	8.75570481068257e-125	0.387171840276298	0.538	0.309	1.58373188615626e-120	Astrocytes	Lsamp
Sptssa	1.6817619110462e-124	0.389915681737384	0.808	0.741	3.04197094470037e-120	Astrocytes	Sptssa
Ephb1	3.24208940417085e-123	0.35648376749183	0.294	0.114	5.86429131426423e-119	Astrocytes	Ephb1
Fermt2	3.3453991000973e-123	0.403950676197035	0.422	0.222	6.05115789225599e-119	Astrocytes	Fermt2
Arhgap21	8.67988402321215e-121	0.357897006720605	0.355	0.164	1.57001742211861e-116	Astrocytes	Arhgap21
Zic41	2.02460443323188e-119	0.611065767845509	0.765	0.692	3.66210449882983e-115	Astrocytes	Zic4
Bet1	5.71092172173114e-119	0.403562725559524	0.438	0.244	1.03299152102673e-114	Astrocytes	Bet1
Pfn11	6.30431862171573e-119	0.304395369499435	0.962	0.948	1.14032515229594e-114	Astrocytes	Pfn1
Ssbp4	2.24237216700313e-118	0.41678156286376	0.476	0.273	4.05600277567527e-114	Astrocytes	Ssbp4
Cyb5a	2.84358382803343e-118	0.416666473875068	0.643	0.489	5.14347442814687e-114	Astrocytes	Cyb5a
Btbd171	4.38597797421941e-118	0.535540451673247	0.611	0.423	7.93335695976806e-114	Astrocytes	Btbd17
Dip2b	1.4806086070472e-117	0.304339650211678	0.304	0.127	2.67812484842698e-113	Astrocytes	Dip2b
Znrf3	5.95928136205199e-117	0.421669602007877	0.3	0.127	1.07791481276796e-112	Astrocytes	Znrf3
Abr	7.31166563524423e-117	0.346273287265894	0.31	0.132	1.32253408010298e-112	Astrocytes	Abr
Traf41	1.62075693026555e-116	0.517077189222182	0.603	0.434	2.93162513546432e-112	Astrocytes	Traf4
Rasa2	7.49666781951729e-116	0.307660682432214	0.251	0.093	1.35599727519429e-111	Astrocytes	Rasa2
Wbp1l	1.02638437306489e-115	0.358131351238357	0.374	0.181	1.85652405399976e-111	Astrocytes	Wbp1l
Unc1191	2.88086101801249e-115	0.408056420019418	0.445	0.248	5.21090140938099e-111	Astrocytes	Unc119
Ppt1	6.03692169710851e-115	0.419714318071974	0.514	0.314	1.09195839657299e-110	Astrocytes	Ppt1
Aldh7a1	7.83472330714657e-115	0.339071709273537	0.312	0.137	1.41714475179667e-110	Astrocytes	Aldh7a1
Snn1	3.11404599125889e-114	0.437121868662772	0.632	0.468	5.63268638898908e-110	Astrocytes	Snn
Smim15	1.23759351077935e-113	0.413805094119915	0.527	0.338	2.23855914229769e-109	Astrocytes	Smim15
Crip21	1.55928090797847e-113	0.395506753572365	0.683	0.494	2.82042730635145e-109	Astrocytes	Crip2
Tmem256	2.1754940465555e-113	0.349536393576387	0.868	0.838	3.93503363140958e-109	Astrocytes	Tmem256
Tmem121	5.17353834095552e-113	0.416344215749246	0.485	0.289	9.35789615112035e-109	Astrocytes	Tmem121
Hmgcs12	1.64478833953112e-112	0.450806885391385	0.702	0.539	2.9750931485439e-108	Astrocytes	Hmgcs1
Mtss1l	8.94276645862583e-112	0.318404424900141	0.304	0.128	1.61756759703624e-107	Astrocytes	Mtss1l
Pttg1ip	1.29772637617524e-111	0.395892545552007	0.408	0.218	2.34732746922578e-107	Astrocytes	Pttg1ip
Fam126a	1.88061367021436e-111	0.30151830449577	0.255	0.098	3.40165400668374e-107	Astrocytes	Fam126a
Pigs	5.18348327109691e-111	0.383267856414667	0.336	0.158	9.37588454076009e-107	Astrocytes	Pigs
Ankra21	6.77831097236237e-111	0.356863719859979	0.429	0.227	1.2260608886809e-106	Astrocytes	Ankra2
Cabin1	7.18193294680038e-111	0.361325007432723	0.306	0.135	1.29906803141725e-106	Astrocytes	Cabin1
Lrfn4	1.61711631594136e-110	0.324915856769943	0.289	0.121	2.92503999227473e-106	Astrocytes	Lrfn4
Tmod2	2.94816815471275e-110	0.431071338446629	0.556	0.376	5.33264655824443e-106	Astrocytes	Tmod2
Rab101	6.29770643541921e-110	0.352900136320503	0.799	0.722	1.13912914003863e-105	Astrocytes	Rab10
Necap2	1.11142401030189e-108	0.274612840455167	0.262	0.102	2.01034374983405e-104	Astrocytes	Necap2
H2-Ke6	1.16262533580291e-108	0.418384465696803	0.561	0.374	2.10295670740031e-104	Astrocytes	H2-Ke6
Smdt1	1.39050046441153e-108	0.325519427235867	0.856	0.83	2.51513724002757e-104	Astrocytes	Smdt1
Pik3r1	1.0974887407564e-107	0.358891586087293	0.342	0.161	1.98513763428018e-103	Astrocytes	Pik3r1
Orai1	9.02007224838757e-107	0.299003501981074	0.288	0.121	1.63155066828834e-102	Astrocytes	Orai1
Nr2f1	1.83411811708708e-106	0.42885346896056	0.547	0.364	3.3175528501871e-102	Astrocytes	Nr2f1
Btg12	3.51931169288577e-106	0.552954154405416	0.834	0.762	6.36573099009178e-102	Astrocytes	Btg1
E130114P18Rik1	9.12607215158138e-106	0.412190530271163	0.668	0.492	1.65072393077804e-101	Astrocytes	E130114P18Rik
Arl8a2	2.41860544321181e-105	0.351786711852267	0.614	0.414	4.37477352568152e-101	Astrocytes	Arl8a
Gcsh1	2.60764455683467e-105	0.408131408709757	0.605	0.451	4.71670747440255e-101	Astrocytes	Gcsh
Vps37b	3.98586030806799e-105	0.410752848908962	0.802	0.708	7.20962412523338e-101	Astrocytes	Vps37b
Acadm	4.13520052489865e-105	0.35690399810964	0.355	0.178	7.47975070943667e-101	Astrocytes	Acadm
Etfb1	2.33702778408821e-104	0.417515028874969	0.59	0.431	4.22721585585876e-100	Astrocytes	Etfb
Rpe	3.77562778225067e-104	0.36294072660256	0.366	0.19	6.82935553253501e-100	Astrocytes	Rpe
Xist1	3.84367374224586e-104	0.600776382566928	0.733	0.601	6.95243706497431e-100	Astrocytes	Xist
B4galt4	4.5172420874208e-104	0.281169580491958	0.262	0.106	8.17078748772674e-100	Astrocytes	B4galt4
Timp31	6.18728042860335e-104	0.579983516803135	0.494	0.313	1.11915528392577e-99	Astrocytes	Timp3
Sirt22	4.42770050207149e-102	0.262284442245274	0.574	0.422	8.0088246681469e-98	Astrocytes	Sirt2
Sncaip	3.11971462789126e-101	0.299242358995556	0.29	0.127	5.64293981892971e-97	Astrocytes	Sncaip
Aard1	9.79134107685065e-101	0.387708793494939	0.41	0.232	1.77105777398075e-96	Astrocytes	Aard
Asrgl11	1.81651580953476e-100	0.497743823598313	0.363	0.198	3.28571379628648e-96	Astrocytes	Asrgl1
Asap1	2.19070033452735e-100	0.318156240457191	0.312	0.146	3.96253876509307e-96	Astrocytes	Asap1
Sema4b	5.51882315359471e-100	0.326927363463931	0.272	0.114	9.98244732022211e-96	Astrocytes	Sema4b
Cmtm3	6.28171267473296e-100	0.3411546757686	0.351	0.177	1.1362361886057e-95	Astrocytes	Cmtm3
Ost4	6.98637872837242e-100	0.3853409737796	0.727	0.636	1.263696184388e-95	Astrocytes	Ost4
Marc2	1.28802344249704e-99	0.375308617096905	0.438	0.261	2.32977680278864e-95	Astrocytes	Marc2
Lamp2	2.7007308781728e-99	0.371234131870142	0.406	0.224	4.88508201243896e-95	Astrocytes	Lamp2
Specc1	3.23836066136537e-99	0.28908374392519	0.256	0.105	5.85754676427769e-95	Astrocytes	Specc1
Pttg1	1.25042494110754e-98	0.329799627728728	0.349	0.178	2.26176863347532e-94	Astrocytes	Pttg1
Vamp31	6.09947677766962e-98	0.38039757953742	0.469	0.291	1.10327335954488e-93	Astrocytes	Vamp3
Ctdsp1	8.43529311469762e-98	0.31382311552776	0.326	0.157	1.52577581858651e-93	Astrocytes	Ctdsp1
Csad	1.99691773659219e-97	0.292371171130484	0.295	0.133	3.61202480194796e-93	Astrocytes	Csad
Ddr11	5.25155928827963e-97	0.390624832292117	0.53	0.345	9.49902044064019e-93	Astrocytes	Ddr1
Nadk2	5.60330659392856e-97	0.359911722126885	0.376	0.203	1.0135260967098e-92	Astrocytes	Nadk2
Ech1	2.26312861792313e-96	0.419615798079866	0.482	0.317	4.09354704409935e-92	Astrocytes	Ech1
Nek6	2.51731767543852e-96	0.347029065984268	0.379	0.205	4.55332421133319e-92	Astrocytes	Nek6
Hsd17b12	9.35118022028718e-96	0.417698080832787	0.601	0.466	1.69144147824555e-91	Astrocytes	Hsd17b12
Gm6710	1.32019211679026e-95	0.343460078302952	0.366	0.191	2.38796350085022e-91	Astrocytes	Gm6710
Tom1l1	1.55691261886696e-95	0.310365607848047	0.279	0.125	2.81614354500656e-91	Astrocytes	Tom1l1
Nisch	1.57494199830278e-95	0.37564093101938	0.788	0.696	2.84875508653006e-91	Astrocytes	Nisch
Ccser2	1.67273851094687e-95	0.428374201521062	0.575	0.418	3.0256494186007e-91	Astrocytes	Ccser2
Kcne1l	1.92202499241822e-95	0.4826401462253	0.455	0.293	3.47655880628607e-91	Astrocytes	Kcne1l
Nxt2	8.37077031717187e-95	0.324184412336595	0.329	0.164	1.51410493497005e-90	Astrocytes	Nxt2
Pgam11	1.04444699684556e-94	0.340969335206565	0.802	0.75	1.88919572789425e-90	Astrocytes	Pgam1
Lrrc4b	1.80583349433169e-94	0.288000291961178	0.291	0.129	3.26639162454717e-90	Astrocytes	Lrrc4b
Tprgl2	8.01620991750457e-94	0.386335436224703	0.632	0.494	1.44997204987823e-89	Astrocytes	Tprgl
Sdf21	1.06555944117814e-93	0.381753714279855	0.562	0.402	1.92738391720303e-89	Astrocytes	Sdf2
Dhrs1	1.07276234194264e-92	0.383370307065062	0.42	0.253	1.94041252410585e-88	Astrocytes	Dhrs1
Gm14305	1.33286106963044e-92	0.294643813153986	0.318	0.153	2.41087910274755e-88	Astrocytes	Gm14305
Them4	1.57567156551218e-92	0.415356660090814	0.312	0.153	2.85007472769842e-88	Astrocytes	Them4
Pou3f3	1.43963220087384e-91	0.330137740012156	0.348	0.179	2.6040067249406e-87	Astrocytes	Pou3f3
Scp2	3.16435906282507e-91	0.373890510863566	0.684	0.604	5.72369267283798e-87	Astrocytes	Scp2
Arxes2	3.25776338809564e-91	0.42483746579703	0.525	0.362	5.89264241638739e-87	Astrocytes	Arxes2
Pdlim71	4.26370440689767e-91	0.320251773684295	0.381	0.203	7.7121885311965e-87	Astrocytes	Pdlim7
Lmbrd1	5.20791403513859e-91	0.30318420400821	0.314	0.152	9.42007490675869e-87	Astrocytes	Lmbrd1
Jtb	2.07503674628383e-90	0.376752989136902	0.575	0.421	3.75332646667819e-86	Astrocytes	Jtb
Sys1	2.59762094541e-90	0.379433796829356	0.672	0.559	4.69857676605761e-86	Astrocytes	Sys1
Laptm4a	5.73473312644846e-90	0.33708745891779	0.916	0.894	1.037298527912e-85	Astrocytes	Laptm4a
Cdc42ep4	7.19775766804776e-90	0.317893777821092	0.304	0.146	1.30193040699648e-85	Astrocytes	Cdc42ep4
Mocs2	1.05841937906496e-89	0.380975247440269	0.612	0.486	1.91446897285269e-85	Astrocytes	Mocs2
Tgfb2	1.33131206370484e-89	0.361079018512108	0.383	0.21	2.40807726082931e-85	Astrocytes	Tgfb2
Hrsp12	2.06492117006489e-89	0.292794448317621	0.287	0.136	3.73502941241337e-85	Astrocytes	Hrsp12
Anxa6	7.855674608092e-89	0.309888554897915	0.282	0.132	1.42093442311168e-84	Astrocytes	Anxa6
Gstm5	6.60702882626106e-88	0.374907276339105	0.742	0.671	1.1950793740941e-83	Astrocytes	Gstm5
Msmo11	7.78929067120643e-88	0.497763852482862	0.548	0.387	1.40892689660782e-83	Astrocytes	Msmo1
Tmem1651	1.9044071844767e-87	0.388705189122854	0.606	0.465	3.44469171528145e-83	Astrocytes	Tmem165
Tmcc3	2.70380048861609e-86	0.324026910751801	0.313	0.156	4.89063432380879e-82	Astrocytes	Tmcc3
Fmn2	3.54649415078026e-86	0.295993868450238	0.269	0.121	6.41489861993134e-82	Astrocytes	Fmn2
Lpcat3	1.63140665031007e-85	0.294384103009202	0.272	0.124	2.95088834908086e-81	Astrocytes	Lpcat3
Mageh11	6.92355172019092e-85	0.407604093038171	0.589	0.446	1.25233203514813e-80	Astrocytes	Mageh1
Lgalsl	3.26743327379377e-84	0.302742905445299	0.296	0.144	5.91013330563817e-80	Astrocytes	Lgalsl
Ext1	1.19443657271038e-83	0.290217359823309	0.261	0.118	2.16049687271853e-79	Astrocytes	Ext1
Slc35a4	5.72511301703599e-83	0.364036131386094	0.472	0.312	1.03555844252147e-78	Astrocytes	Slc35a4
1500009L16Rik	9.99964093126778e-83	0.317191864181161	0.322	0.168	1.80873505164772e-78	Astrocytes	1500009L16Rik
Rbm4b	1.42519539917723e-82	0.390563513776456	0.781	0.703	2.57789343803177e-78	Astrocytes	Rbm4b
Dennd5a	1.63649488386344e-82	0.326809457323815	0.359	0.199	2.9600919459322e-78	Astrocytes	Dennd5a
Canx	6.73695016473495e-82	0.335199711572953	0.731	0.652	1.21857954579726e-77	Astrocytes	Canx
Sat1	1.05288775615821e-81	0.294316028628777	0.362	0.199	1.90446337333897e-77	Astrocytes	Sat1
Mpc12	1.35889183180728e-81	0.317540001312593	0.801	0.768	2.45796354537301e-77	Astrocytes	Mpc1
Pex2	1.44917995969384e-80	0.358638248801216	0.523	0.374	2.62127671109422e-76	Astrocytes	Pex2
Gpc6	5.91466256582013e-80	0.366759651252372	0.316	0.169	1.06984416490554e-75	Astrocytes	Gpc6
Ppic1	1.11590205530564e-79	0.334931962649883	0.415	0.247	2.01844363763685e-75	Astrocytes	Ppic
Rhoa	1.59484185135909e-79	0.307742252101505	0.79	0.744	2.88474994073832e-75	Astrocytes	Rhoa
Tvp23b	5.84402388099605e-79	0.285527161652775	0.334	0.178	1.05706703959457e-74	Astrocytes	Tvp23b
Mlf21	7.31855657547584e-79	0.253494472159079	0.876	0.871	1.32378051337207e-74	Astrocytes	Mlf2
Gde1	1.00409710648791e-78	0.344138734981673	0.588	0.459	1.81621084621534e-74	Astrocytes	Gde1
Mrps33	1.23886358887235e-78	0.296587963752563	0.831	0.812	2.24085645955231e-74	Astrocytes	Mrps33
Tmem33	3.59003778199491e-78	0.355673196084378	0.541	0.404	6.4936603400724e-74	Astrocytes	Tmem33
Fam222b	6.60666707934215e-78	0.282711055758659	0.255	0.118	1.19501394131141e-73	Astrocytes	Fam222b
Eno1	1.09309484289864e-77	0.343159655946045	0.866	0.81	1.97718995183506e-73	Astrocytes	Eno1
Ly6h2	1.99685027009787e-77	0.430064841273546	0.438	0.252	3.61190276855303e-73	Astrocytes	Ly6h
Ccs	2.40955429187836e-77	0.274114968960875	0.302	0.153	4.35840180314958e-73	Astrocytes	Ccs
Arhgef4	4.76917442070501e-77	0.274974926766123	0.252	0.115	8.62648269217123e-73	Astrocytes	Arhgef4
Npc2	6.42711687624426e-77	0.267129242068526	0.802	0.739	1.16253690057506e-72	Astrocytes	Npc2
Nrxn21	8.16099352186886e-77	0.356623828932207	0.537	0.381	1.47616050823564e-72	Astrocytes	Nrxn2
Trib2	1.03717887596324e-76	0.304274222400908	0.308	0.159	1.87604915084231e-72	Astrocytes	Trib2
Taf13	1.1231122003062e-75	0.335039806105387	0.433	0.274	2.03148534791385e-71	Astrocytes	Taf13
Adam9	1.13042390599128e-75	0.262176317432065	0.281	0.137	2.04471076115702e-71	Astrocytes	Adam9
Ccdc28b1	1.14992807466752e-75	0.306870019186012	0.406	0.244	2.07998990145861e-71	Astrocytes	Ccdc28b
Tpp1	1.57789633172565e-75	0.293323953450703	0.295	0.151	2.85409888482535e-71	Astrocytes	Tpp1
Meis1	1.78008281874209e-74	0.347552467399174	0.731	0.623	3.21981380254069e-70	Astrocytes	Meis1
Slc7a51	1.79032721679536e-74	0.38908533835925	0.558	0.41	3.23834386973945e-70	Astrocytes	Slc7a5
Suclg21	6.01154725075077e-74	0.30333356193608	0.32	0.175	1.0873686667158e-69	Astrocytes	Suclg2
Lrp10	1.86735348213379e-72	0.297885744234478	0.306	0.162	3.37766897848361e-68	Astrocytes	Lrp10
Samd8	4.81074872704422e-72	0.270457655101916	0.303	0.157	8.70168229747758e-68	Astrocytes	Samd8
0610007P14Rik	7.58786028906167e-72	0.310467967273032	0.687	0.59	1.37249216908547e-67	Astrocytes	0610007P14Rik
4833439L19Rik1	7.62393349509005e-72	0.33211145629386	0.648	0.548	1.37901709059189e-67	Astrocytes	4833439L19Rik
Pgrmc11	1.07136359318468e-71	0.332991453238496	0.79	0.759	1.93788246735244e-67	Astrocytes	Pgrmc1
Pfkl	1.25339139594742e-71	0.276075138600475	0.255	0.123	2.2671343569897e-67	Astrocytes	Pfkl
Mcee	1.34194723112541e-71	0.29772312982902	0.311	0.168	2.42731415165965e-67	Astrocytes	Mcee
Bcl2l12	1.64585486054454e-71	0.288370595297502	0.305	0.163	2.97702227175296e-67	Astrocytes	Bcl2l12
Hsd17b10	3.6821114632658e-71	0.338446394312348	0.602	0.498	6.66020321475518e-67	Astrocytes	Hsd17b10
Prdx12	1.15766030602438e-70	0.25947511585921	0.909	0.806	2.0939759615369e-66	Astrocytes	Prdx1
Lyrm5	1.63468457658275e-70	0.257471666041802	0.252	0.121	2.95681746212288e-66	Astrocytes	Lyrm5
Erp29	4.15089642196686e-70	0.296414216824289	0.722	0.641	7.50814144805365e-66	Astrocytes	Erp29
Ppp1r9a	9.51873269879284e-70	0.32388904592867	0.357	0.209	1.72174837055765e-65	Astrocytes	Ppp1r9a
Chmp4b	1.8567155116064e-69	0.334145676389531	0.622	0.531	3.35842701739366e-65	Astrocytes	Chmp4b
Dusp11	3.44975716031258e-69	0.34182158008652	0.469	0.324	6.2399207515734e-65	Astrocytes	Dusp11
Tmem106b	4.57891366211838e-69	0.274247295965213	0.301	0.161	8.28233903203972e-65	Astrocytes	Tmem106b
Tmed5	5.65477915021786e-69	0.342273426426082	0.41	0.264	1.02283645269141e-64	Astrocytes	Tmed5
Ctsl1	1.17688608238736e-68	0.269154554212561	0.54	0.427	2.12875154582225e-64	Astrocytes	Ctsl
Echs1	1.64344882956768e-68	0.34802301198976	0.574	0.463	2.97267024292202e-64	Astrocytes	Echs1
Litaf	2.2360090092078e-68	0.279444522350027	0.31	0.169	4.04449309585506e-64	Astrocytes	Litaf
Bak1	4.93859932000278e-68	0.291557101474257	0.31	0.169	8.93293845002102e-64	Astrocytes	Bak1
Aldoa2	8.13759979658268e-68	0.316559908038355	0.752	0.659	1.47192905120587e-63	Astrocytes	Aldoa
Hadh1	8.56647175834052e-68	0.322511405971118	0.426	0.285	1.54950341164863e-63	Astrocytes	Hadh
Dad1	1.13145799480425e-67	0.296211348851952	0.786	0.764	2.04658122100192e-63	Astrocytes	Dad1
Agpat3	3.86823686023549e-67	0.3444884388984	0.422	0.282	6.99686683279396e-63	Astrocytes	Agpat3
Phyhipl1	4.91646903154514e-67	0.424302209203334	0.379	0.233	8.89290918425886e-63	Astrocytes	Phyhipl
Trim81	7.59471555471117e-67	0.308943537049612	0.436	0.283	1.37373214953616e-62	Astrocytes	Trim8
Elovl5	9.13120191106218e-67	0.316587790190849	0.371	0.231	1.65165180167293e-62	Astrocytes	Elovl5
Ccdc88a	2.79493045223359e-66	0.322131356952405	0.652	0.543	5.05547020200011e-62	Astrocytes	Ccdc88a
Dhrs4	2.11269056877924e-65	0.289657427818458	0.325	0.187	3.82143470080788e-61	Astrocytes	Dhrs4
Pabpn11	2.7165233039029e-65	0.349930508749316	0.687	0.586	4.91364735209956e-61	Astrocytes	Pabpn1
Nrcam1	1.60530320588267e-64	0.274569815958026	0.339	0.192	2.90367243880057e-60	Astrocytes	Nrcam
Slc25a23	2.84207011170071e-64	0.309216909619938	0.396	0.251	5.14073641804424e-60	Astrocytes	Slc25a23
Itm2b2	3.61618614676094e-64	0.349894228379409	0.948	0.941	6.54095750226118e-60	Astrocytes	Itm2b
Pam	4.7320598312285e-64	0.279515262839705	0.26	0.128	8.5593498227261e-60	Astrocytes	Pam
Sbds	6.41143515332866e-64	0.294914374465107	0.386	0.245	1.15970039053409e-59	Astrocytes	Sbds
Rasa3	1.73460330432754e-63	0.253322963317765	0.26	0.132	3.13755045686766e-59	Astrocytes	Rasa3
Pdcd5	1.76066924053945e-63	0.279972803761237	0.794	0.755	3.18469852228775e-59	Astrocytes	Pdcd5
Tmem55a	4.11097131756134e-63	0.319150232430506	0.397	0.257	7.43592491920496e-59	Astrocytes	Tmem55a
Ttc14	4.55977687047463e-63	0.36339289043513	0.639	0.536	8.24772440331451e-59	Astrocytes	Ttc14
Srebf12	1.10174314887708e-62	0.315379534922719	0.394	0.25	1.99283300768887e-58	Astrocytes	Srebf1
Pigyl	1.64881373094359e-62	0.323519160311168	0.496	0.362	2.98237427653076e-58	Astrocytes	Pigyl
Ptprg	1.60664119009272e-61	0.253679854995201	0.281	0.149	2.90609258463971e-57	Astrocytes	Ptprg
Mydgf	3.59359836164291e-61	0.326496078980651	0.568	0.457	6.5001007165397e-57	Astrocytes	Mydgf
Fam58b	1.42253909156032e-60	0.26376641500218	0.287	0.159	2.5730887088143e-56	Astrocytes	Fam58b
Pex7	1.65448224453072e-60	0.271533569650983	0.281	0.155	2.99262748390717e-56	Astrocytes	Pex7
Pcyt2	1.79870800835643e-60	0.320480768955426	0.333	0.198	3.2535030455151e-56	Astrocytes	Pcyt2
Ginm1	1.90411457012058e-60	0.29355810126639	0.32	0.188	3.4441624344341e-56	Astrocytes	Ginm1
Tprkb	2.06594480345956e-60	0.291577054900552	0.349	0.213	3.73688096049765e-56	Astrocytes	Tprkb
Laptm4b	6.4568920079749e-60	0.252190979849336	0.276	0.149	1.1679226264025e-55	Astrocytes	Laptm4b
Smpd21	6.96377460243693e-60	0.283597464887735	0.35	0.213	1.25960755008879e-55	Astrocytes	Smpd2
Puf60	7.77569154784869e-60	0.333580148388941	0.655	0.585	1.40646708717487e-55	Astrocytes	Puf60
Sc5d	8.40315837894203e-60	0.28244234383207	0.271	0.146	1.51996328758303e-55	Astrocytes	Sc5d
Slc39a1	3.18251320598514e-59	0.492454511357353	0.315	0.184	5.75652988698592e-55	Astrocytes	Slc39a1
Tmed1	4.9880584567794e-59	0.301920438786727	0.427	0.294	9.02240013662258e-55	Astrocytes	Tmed1
Slc3a2	6.32556140144111e-59	0.388468146687707	0.659	0.584	1.14416754629267e-54	Astrocytes	Slc3a2
Prnp2	2.42809152783137e-58	0.322914965054219	0.48	0.342	4.39193195554139e-54	Astrocytes	Prnp
Rimklb	6.77861683411731e-58	0.264877361082206	0.322	0.187	1.22611621295514e-53	Astrocytes	Rimklb
Magi1	1.56760427401159e-57	0.25066785094838	0.299	0.166	2.83548261083217e-53	Astrocytes	Magi1
Sri1	2.64864118017018e-57	0.313435631158124	0.496	0.37	4.79086216669182e-53	Astrocytes	Sri
Galk1	6.24431058465577e-57	0.272021163496494	0.324	0.193	1.12947089855254e-52	Astrocytes	Galk1
Cyhr1	7.47855810251115e-57	0.286514207010276	0.374	0.241	1.35272158958222e-52	Astrocytes	Cyhr1
Ei24	2.14802683786455e-56	0.31785773811829	0.629	0.557	3.88535094432939e-52	Astrocytes	Ei24
Raph1	3.32173435244857e-56	0.321769401875524	0.437	0.304	6.00835309670898e-52	Astrocytes	Raph1
Fubp3	3.62765560877096e-56	0.303398504214896	0.388	0.256	6.56170346514491e-52	Astrocytes	Fubp3
Fam174a	5.83405763873266e-56	0.282060228002486	0.397	0.264	1.05526434569396e-51	Astrocytes	Fam174a
Cat	5.94304174043862e-56	0.3104644169883	0.44	0.319	1.07497739001054e-51	Astrocytes	Cat
Acaa1a	6.25822912663889e-55	0.300290056644013	0.438	0.318	1.13198848442644e-50	Astrocytes	Acaa1a
Tmem591	6.52585371265691e-55	0.280304516736749	0.811	0.797	1.18039641954538e-50	Astrocytes	Tmem59
Snx3	8.60057275333873e-55	0.265097603387482	0.764	0.752	1.55567159962391e-50	Astrocytes	Snx3
Ppp1r2	1.62304018365694e-54	0.317585186625209	0.648	0.583	2.93575508419867e-50	Astrocytes	Ppp1r2
Cldnd1	5.45400107277871e-54	0.276463440369436	0.678	0.612	9.86519714044214e-50	Astrocytes	Cldnd1
Vangl2	1.16464049479e-52	0.302897078081329	0.452	0.326	2.10660172697615e-48	Astrocytes	Vangl2
Cebpzos	1.46748857428424e-52	0.272664240257667	0.447	0.32	2.65439333316533e-48	Astrocytes	Cebpzos
Msn1	1.63045938302924e-52	0.257894636068962	0.335	0.21	2.94917493202329e-48	Astrocytes	Msn
Sar1b1	2.34406473706321e-52	0.291180486835025	0.614	0.534	4.23994429639994e-48	Astrocytes	Sar1b
Itgb1	2.35104274423362e-52	0.303561211617884	0.514	0.4	4.25256611576978e-48	Astrocytes	Itgb1
Med25	3.99956890842856e-52	0.285577107962915	0.6	0.521	7.23442024156557e-48	Astrocytes	Med25
Cdc42se1	4.5162899246138e-52	0.300959122490053	0.452	0.333	8.16906521564143e-48	Astrocytes	Cdc42se1
Rap1a	2.29467221707474e-51	0.290021685939878	0.631	0.568	4.15060310624479e-47	Astrocytes	Rap1a
Mpv17	2.34265998702347e-51	0.279092547916299	0.389	0.26	4.23740338452806e-47	Astrocytes	Mpv17
Cd1d1	4.66632215851893e-51	0.301001182093381	0.318	0.195	8.44044352032905e-47	Astrocytes	Cd1d1
Trp53rka	6.74329309241242e-51	0.251602809370383	0.321	0.197	1.21972685455556e-46	Astrocytes	Trp53rka
Pkp4	9.38578854162166e-51	0.26392891204294	0.266	0.152	1.69770143140853e-46	Astrocytes	Pkp4
Ccnt21	9.5245561489814e-51	0.31765383948703	0.553	0.441	1.72280171622776e-46	Astrocytes	Ccnt2
Stx4a	9.81510866391321e-51	0.259287237055219	0.333	0.207	1.77535685512862e-46	Astrocytes	Stx4a
Hist1h2bc	1.39650609006121e-50	0.341586659984304	0.279	0.161	2.52600021570272e-46	Astrocytes	Hist1h2bc
Pou3f21	2.00045543230083e-50	0.29524469813433	0.386	0.261	3.61842378594575e-46	Astrocytes	Pou3f2
Pcmtd1	2.22320751587017e-50	0.262114359125539	0.363	0.235	4.02133775470597e-46	Astrocytes	Pcmtd1
Fam195b	8.35315777300561e-50	0.255618932714587	0.705	0.656	1.51091917798125e-45	Astrocytes	Fam195b
Hibadh	1.33502172838453e-49	0.273396585807712	0.385	0.267	2.41478730230193e-45	Astrocytes	Hibadh
Dennd2a	3.5325331799488e-49	0.274676739726944	0.349	0.229	6.3896460158914e-45	Astrocytes	Dennd2a
Camk2g	8.06006381007905e-49	0.282255581587949	0.312	0.192	1.4579043419671e-44	Astrocytes	Camk2g
Dnmt3a	1.12901961374405e-48	0.259301549986077	0.341	0.218	2.04217067734024e-44	Astrocytes	Dnmt3a
Txndc15	1.90981257706972e-48	0.282515014807469	0.503	0.394	3.45446898940372e-44	Astrocytes	Txndc15
Golph3	2.72973158733671e-48	0.281050984269825	0.375	0.256	4.93753849517465e-44	Astrocytes	Golph3
Insig1	6.64028134950539e-48	0.380441203368779	0.453	0.33	1.20109409049854e-43	Astrocytes	Insig1
Pnrc21	9.0642801768345e-48	0.285227749694739	0.625	0.527	1.63954699838582e-43	Astrocytes	Pnrc2
9530068E07Rik	9.127972810208e-48	0.296849470115419	0.517	0.415	1.65106772191042e-43	Astrocytes	9530068E07Rik
1500011K16Rik	1.59079368754063e-47	0.277414533932982	0.381	0.263	2.87742762202349e-43	Astrocytes	1500011K16Rik
0610012G03Rik1	1.78481851723651e-47	0.268868445347917	0.677	0.621	3.2283797339774e-43	Astrocytes	0610012G03Rik
Tmem5	2.44878259157722e-47	0.26198983273304	0.344	0.224	4.42935795164488e-43	Astrocytes	Tmem5
Spag91	3.68080483079675e-47	0.260020006246294	0.548	0.433	6.65783977794516e-43	Astrocytes	Spag9
Lpcat1	6.5421097814979e-47	0.305517400392664	0.439	0.329	1.18333681727734e-42	Astrocytes	Lpcat1
Pnkd	7.80831691651868e-47	0.277267119062749	0.531	0.436	1.4123683638599e-42	Astrocytes	Pnkd
Commd6	2.44230935894195e-46	0.285884142377253	0.45	0.34	4.4176491684542e-42	Astrocytes	Commd6
Mier1	6.00591127027968e-46	0.268377263394253	0.327	0.213	1.08634923056819e-41	Astrocytes	Mier1
Impad1	1.0096752657446e-45	0.286378448659701	0.503	0.399	1.82630062067883e-41	Astrocytes	Impad1
Ebpl	3.56757819831035e-45	0.276296522737698	0.391	0.273	6.45303544510376e-41	Astrocytes	Ebpl
Ppdpf	4.20564385879151e-45	0.253914895701418	0.677	0.606	7.60716861178208e-41	Astrocytes	Ppdpf
Zic3	2.47387672553941e-44	0.269389483565434	0.365	0.243	4.47474822115568e-40	Astrocytes	Zic3
Pdgfc	2.22299842588658e-43	0.275330784547723	0.308	0.199	4.02095955274364e-39	Astrocytes	Pdgfc
Dnajb4	4.5217392316585e-43	0.259765616723409	0.344	0.227	8.1789219222239e-39	Astrocytes	Dnajb4
1110065P20Rik	1.00591647121343e-42	0.266073906396384	0.493	0.388	1.81950171313085e-38	Astrocytes	1110065P20Rik
Ptch1	1.50722833510819e-42	0.307008206290022	0.37	0.262	2.7262746125437e-38	Astrocytes	Ptch1
Pkn2	2.84240620617456e-42	0.307362599812408	0.448	0.346	5.14134434572854e-38	Astrocytes	Pkn2
Fut9	4.87876342701595e-42	0.296074081404588	0.389	0.279	8.82470728678645e-38	Astrocytes	Fut9
Unc50	5.53952303036395e-42	0.273434207900777	0.506	0.416	1.00198892573223e-37	Astrocytes	Unc50
Ergic31	5.88983027548844e-42	0.252242281558352	0.689	0.66	1.06535250023035e-37	Astrocytes	Ergic3
Tmem30a1	1.50619366544897e-41	0.25976682763883	0.497	0.388	2.7244031020641e-37	Astrocytes	Tmem30a
Fstl1	2.59016476477379e-41	0.259150680241906	0.333	0.221	4.68509002652284e-37	Astrocytes	Fstl1
Hacd3	6.98725384016991e-41	0.285220652826273	0.47	0.368	1.26385447460993e-36	Astrocytes	Hacd3
Ctnnb11	2.38354959716678e-40	0.254508071076753	0.663	0.62	4.31136451135527e-36	Astrocytes	Ctnnb1
Borcs7	2.4308764651868e-40	0.251213316327647	0.372	0.259	4.39696935022989e-36	Astrocytes	Borcs7
Btbd1	2.85686177012173e-40	0.270509674738176	0.517	0.436	5.16749156979618e-36	Astrocytes	Btbd1
Leng8	3.41773902092359e-40	0.275613600272148	0.384	0.273	6.18200634104659e-36	Astrocytes	Leng8
P4hb	5.81945341061237e-40	0.264899821760864	0.54	0.455	1.05262273291157e-35	Astrocytes	P4hb
Fads1	8.96132124587036e-40	0.262114993583506	0.369	0.261	1.62092378695303e-35	Astrocytes	Fads1
Twf1	2.38573196766406e-39	0.278271175194397	0.463	0.368	4.31531198311075e-35	Astrocytes	Twf1
Eif4a21	2.72468592987557e-39	0.252505810317817	0.679	0.613	4.92841190995893e-35	Astrocytes	Eif4a2
Dfna5	1.29701760327899e-38	0.297815793269724	0.397	0.295	2.34604544081103e-34	Astrocytes	Dfna5
Tmem106c	2.70867672302775e-38	0.262906411141591	0.47	0.377	4.89945445661259e-34	Astrocytes	Tmem106c
Arglu1	2.80267291397097e-38	0.339800860111058	0.632	0.568	5.06947476679069e-34	Astrocytes	Arglu1
Pmvk1	4.06159932197251e-38	0.250065645377492	0.426	0.32	7.34662085358387e-34	Astrocytes	Pmvk
Ldhb2	4.40972762651379e-38	0.294407655376802	0.723	0.729	7.97631533083814e-34	Astrocytes	Ldhb
Mid1	1.50533277715836e-37	0.30788296661577	0.382	0.282	2.72284592732404e-33	Astrocytes	Mid1
Cfap20	3.57075596296443e-37	0.267419192843036	0.531	0.456	6.45878338581007e-33	Astrocytes	Cfap20
Gabbr12	5.54512935168672e-37	0.389519738707426	0.492	0.407	1.00300299713309e-32	Astrocytes	Gabbr1
Ccnd12	1.62014709057707e-36	0.294093467138955	0.51	0.395	2.9305220574358e-32	Astrocytes	Ccnd1
Mat2a	1.79925468230145e-36	0.275546635219877	0.792	0.774	3.25449186934686e-32	Astrocytes	Mat2a
Tmed7	2.07419947791524e-36	0.251434682773222	0.566	0.495	3.75181201565309e-32	Astrocytes	Tmed7
Gas2l32	5.94563812749021e-36	0.295222639815795	0.287	0.187	1.07544702450043e-31	Astrocytes	Gas2l3
Fndc4	7.75743655632372e-36	0.257379600687199	0.46	0.365	1.40316512430783e-31	Astrocytes	Fndc4
Gm14698	1.25104335870976e-35	0.26245048283247	0.426	0.33	2.26288722723421e-31	Astrocytes	Gm14698
Lrrc8a	2.60138859836607e-33	0.285786636843575	0.357	0.258	4.70539169672455e-29	Astrocytes	Lrrc8a
Ndnl2	4.18695305727222e-32	0.275592082164056	0.436	0.356	7.57336068999399e-28	Astrocytes	Ndnl2
Mrpl36	3.52295731614372e-31	0.253537734966948	0.512	0.445	6.37232519344076e-27	Astrocytes	Mrpl36
Arhgap5	5.73454010234107e-31	0.250906249152026	0.357	0.269	1.03726361371145e-26	Astrocytes	Arhgap5
Tm2d3	7.76736270138785e-31	0.270943750479741	0.406	0.324	1.40496056542703e-26	Astrocytes	Tm2d3
Idi1	2.44780896280004e-30	0.267969539732996	0.517	0.44	4.42759685191271e-26	Astrocytes	Idi1
Zdhhc20	2.83757672117448e-30	0.257599712020646	0.383	0.295	5.1326087732604e-26	Astrocytes	Zdhhc20
Cers2	2.23812622163282e-29	0.257050522262944	0.402	0.319	4.04832270968945e-25	Astrocytes	Cers2
Clasrp	1.2579385707738e-25	0.254186076781178	0.322	0.245	2.27535928681565e-21	Astrocytes	Clasrp
Gas12	1.52122316753848e-22	0.267719623531898	0.438	0.355	2.7515884654436e-18	Astrocytes	Gas1
Hbb-bs1	2.13918910915859e-19	0.344080160128878	0.486	0.428	3.86936526064606e-15	Astrocytes	Hbb-bs
Gadd45g1	6.69773751959942e-17	0.428242310927113	0.312	0.256	1.21148676254514e-12	Astrocytes	Gadd45g
Gm26917	2.85871690240925e-11	0.383165131598567	0.365	0.335	5.17084713307785e-07	Astrocytes	Gm26917
Ier21	1.55471611878024e-06	0.341713966432119	0.351	0.34	0.0281217051564969	Astrocytes	Ier2
Tfap2b	0	1.92115332331165	0.892	0.012	0	Interneuron	Tfap2b
Lhx5	0	1.58751250533599	0.73	0.012	0	Interneuron	Lhx5
Nrxn31	0	1.40287265533284	0.752	0.14	0	Interneuron	Nrxn3
Tfap2a	0	1.36745924894419	0.719	0.011	0	Interneuron	Tfap2a
Skor1	0	1.24858513359143	0.684	0.011	0	Interneuron	Skor1
Slc32a1	0	1.21675652568385	0.521	0.018	0	Interneuron	Slc32a1
Pax2	0	1.17732404927592	0.539	0.006	0	Interneuron	Pax2
Lbx1	0	1.12574904892346	0.634	0.007	0	Interneuron	Lbx1
Ascl1	0	1.09263450934596	0.315	0.043	0	Interneuron	Ascl1
Igsf82	0	1.07348234639056	0.831	0.488	0	Interneuron	Igsf8
Nanos1	0	1.0335797863808	0.517	0.108	0	Interneuron	Nanos1
Neurog2	0	1.01659479415316	0.348	0.005	0	Interneuron	Neurog2
2300009A05Rik1	0	0.997541930164811	0.72	0.206	0	Interneuron	2300009A05Rik
Socs22	0	0.992979605133413	0.805	0.36	0	Interneuron	Socs2
Fscn12	0	0.978806657748013	0.929	0.458	0	Interneuron	Fscn1
Cited23	0	0.974960488147092	0.844	0.546	0	Interneuron	Cited2
Gad1	0	0.954588602685444	0.402	0.019	0	Interneuron	Gad1
Cttnbp2	0	0.943481623065005	0.557	0.124	0	Interneuron	Cttnbp2
Ptf1a	0	0.925543930682959	0.27	0.022	0	Interneuron	Ptf1a
Fxyd61	0	0.922967189217564	0.978	0.896	0	Interneuron	Fxyd6
Pid11	0	0.897300430633198	0.492	0.125	0	Interneuron	Pid1
Neurod23	0	0.892075847797881	0.81	0.479	0	Interneuron	Neurod2
Nfix2	0	0.871786069444814	0.949	0.847	0	Interneuron	Nfix
Sox113	0	0.867579779159298	0.996	0.916	0	Interneuron	Sox11
Ptx3	0	0.860719236708571	0.268	0.017	0	Interneuron	Ptx3
Nav12	0	0.860630899584168	0.828	0.578	0	Interneuron	Nav1
Angpt1	0	0.836980429446495	0.463	0.035	0	Interneuron	Angpt1
Megf11	0	0.797318507705895	0.378	0.017	0	Interneuron	Megf11
Optc	0	0.779910103065717	0.339	0.012	0	Interneuron	Optc
Tcf4	0	0.760862466178103	0.998	0.946	0	Interneuron	Tcf4
Sox42	0	0.741014693521583	0.976	0.811	0	Interneuron	Sox4
Kirrel2	0	0.732951253757354	0.295	0.028	0	Interneuron	Kirrel2
Pax32	0	0.721629630812781	0.537	0.179	0	Interneuron	Pax3
Fez12	0	0.696923843040782	0.852	0.546	0	Interneuron	Fez1
Gm27199	0	0.695116558734395	0.367	0.007	0	Interneuron	Gm27199
Crtac1	0	0.664797919532049	0.373	0.027	0	Interneuron	Crtac1
Nxn	0	0.628975226028914	0.514	0.17	0	Interneuron	Nxn
Trf	0	0.612364654367228	0.414	0.101	0	Interneuron	Trf
Prdm13	0	0.58240055422386	0.314	0.003	0	Interneuron	Prdm13
Klhl35	0	0.576730409391502	0.292	0.013	0	Interneuron	Klhl35
Dbx2	0	0.521404342136554	0.289	0.014	0	Interneuron	Dbx2
Pth1r	0	0.426238903745197	0.29	0.046	0	Interneuron	Pth1r
Zbtb202	2.11188674901206e-302	0.735939202875823	0.88	0.654	3.81998075161302e-298	Interneuron	Zbtb20
Prkca	9.71361037590789e-298	0.528396653642497	0.37	0.091	1.75699784479422e-293	Interneuron	Prkca
Ptms3	1.13999224302491e-297	0.512127103945646	0.986	0.945	2.06201796918345e-293	Interneuron	Ptms
Nhlh23	6.04833033813669e-290	0.80133681386547	0.864	0.615	1.09402199156217e-285	Interneuron	Nhlh2
Thra2	4.70025700713277e-286	0.689589745340111	0.871	0.573	8.50182487450175e-282	Interneuron	Thra
Gadd45g2	7.23364133920962e-272	1.0026512502764	0.551	0.234	1.30842104543624e-267	Interneuron	Gadd45g
Chl11	7.90617775456461e-272	0.376105182099307	0.307	0.064	1.43006943224565e-267	Interneuron	Chl1
Kif21a2	9.1953211273252e-272	0.545821522721356	0.534	0.196	1.66324968551058e-267	Interneuron	Kif21a
Abat1	1.72211930924951e-270	0.437655918187867	0.352	0.088	3.11496940657051e-266	Interneuron	Abat
Tmem108	1.65263060700956e-268	0.565433641609603	0.345	0.085	2.9892782419589e-264	Interneuron	Tmem108
Nxph4	1.22682338663072e-256	0.571577137997408	0.409	0.123	2.21907814173764e-252	Interneuron	Nxph4
Ndn2	2.82796597224758e-255	0.660474205934835	0.883	0.73	5.11522485060142e-251	Interneuron	Ndn
Nfib2	3.5444042779008e-251	0.448236821605803	0.992	0.952	6.41111845786696e-247	Interneuron	Nfib
Dpysl32	4.52600069028735e-248	0.536241545364972	0.836	0.472	8.18663004859176e-244	Interneuron	Dpysl3
Prdx21	2.71380080311509e-246	0.395438586467797	0.994	0.971	4.90872289267457e-242	Interneuron	Prdx2
Elavl43	1.08209288606374e-244	0.767852050440867	0.743	0.455	1.95728961231209e-240	Interneuron	Elavl4
Tubb2b3	2.8166531724912e-244	0.538937577458698	0.996	0.966	5.09476225840209e-240	Interneuron	Tubb2b
Pam1	2.88915296370342e-242	0.647960017285239	0.387	0.117	5.22589988074675e-238	Interneuron	Pam
Gnas1	6.80588217908608e-235	0.380196652730355	0.995	0.989	1.23104796855309e-230	Interneuron	Gnas
Cotl12	5.42996057813412e-234	0.607955925024112	0.831	0.573	9.82171269372899e-230	Interneuron	Cotl1
Sh3gl23	1.75749584938647e-231	0.667081212082178	0.689	0.394	3.17895849237025e-227	Interneuron	Sh3gl2
6330403K07Rik2	7.65561457748086e-230	0.597227069232356	0.833	0.567	1.38474756477474e-225	Interneuron	6330403K07Rik
Mycl2	3.49957977320317e-227	0.589242395054261	0.695	0.391	6.3300398937699e-223	Interneuron	Mycl
Stmn12	6.58345607478512e-217	0.369547634824727	0.997	0.985	1.19081553480713e-212	Interneuron	Stmn1
Trp53i113	2.25137969127168e-209	0.527274688898439	0.878	0.671	4.07229558557222e-205	Interneuron	Trp53i11
Rmst1	1.45042349381993e-204	0.421776128525565	0.317	0.088	2.62352601562149e-200	Interneuron	Rmst
Hs6st2	1.07305014330863e-203	0.386033709940084	0.28	0.073	1.94093309921665e-199	Interneuron	Hs6st2
Gm38399	3.3465271363588e-203	0.414093796958819	0.303	0.086	6.05319828424579e-199	Interneuron	Gm38399
Aplp13	1.62455575663515e-201	0.463404937764959	0.857	0.543	2.93849645260166e-197	Interneuron	Aplp1
Marcksl12	3.4703166341335e-201	0.297575623411278	1	0.994	6.27710872782067e-197	Interneuron	Marcksl1
Tuba1a3	4.01929965315523e-201	0.424619011321132	1	0.998	7.27010921262718e-197	Interneuron	Tuba1a
Sufu	4.66065167201347e-199	0.477651542099467	0.446	0.179	8.43018674433797e-195	Interneuron	Sufu
Celf43	2.53690026510226e-198	0.691777567960452	0.699	0.43	4.58874519951697e-194	Interneuron	Celf4
Btg13	1.93633774494702e-191	0.47648996694366	0.914	0.756	3.50244771306017e-187	Interneuron	Btg1
Igfbpl11	1.05691589526038e-190	0.55336439856043	0.969	0.874	1.91174947134697e-186	Interneuron	Igfbpl1
Apbb2	1.16240916450492e-188	0.443883873120498	0.416	0.159	2.10256569675651e-184	Interneuron	Apbb2
Apbb13	6.27689033638367e-185	0.553991808445261	0.82	0.627	1.13536392404508e-180	Interneuron	Apbb1
Tspan4	1.06257997542911e-182	0.561871296565443	0.444	0.183	1.92199465955617e-178	Interneuron	Tspan4
Rab3c	1.43712593988339e-181	0.4512059898068	0.388	0.144	2.59947340006108e-177	Interneuron	Rab3c
Ephb11	1.35682934175137e-180	0.382428621192037	0.346	0.111	2.45423291335988e-176	Interneuron	Ephb1
Tbc1d4	7.03900731144818e-176	0.395876048671001	0.341	0.118	1.27321564249475e-171	Interneuron	Tbc1d4
Adrbk22	7.55548262082458e-176	0.431292339487844	0.498	0.212	1.36663569645475e-171	Interneuron	Adrbk2
Ubb1	4.35491622366328e-175	0.355413972892573	0.999	0.997	7.87717246536215e-171	Interneuron	Ubb
Hn12	3.32054435886926e-170	0.383834557267554	0.984	0.94	6.00620063632272e-166	Interneuron	Hn1
Tacc22	5.17618502074986e-165	0.487301356283399	0.589	0.317	9.36268346553235e-161	Interneuron	Tacc2
Stat3	5.53826925698801e-164	0.402197957650081	0.347	0.126	1.00176214320399e-159	Interneuron	Stat3
Pik3r22	1.63908002126943e-160	0.500338251730527	0.664	0.428	2.96476794247215e-156	Interneuron	Pik3r2
Mdk2	4.25816850816663e-155	0.452875608641136	0.867	0.602	7.7021751975718e-151	Interneuron	Mdk
Itsn13	3.69479715070949e-154	0.490713568652535	0.578	0.331	6.68314908620332e-150	Interneuron	Itsn1
Sbk13	8.60188632201738e-154	0.452040609212458	0.653	0.389	1.5559091979265e-149	Interneuron	Sbk1
Pcsk1n2	2.17227707811358e-149	0.611181394216694	0.612	0.346	3.92921477889184e-145	Interneuron	Pcsk1n
Phyhipl2	1.32031835643852e-146	0.428586028179214	0.471	0.226	2.388191843126e-142	Interneuron	Phyhipl
Lhfp1	2.43079409986945e-145	0.287051968431362	0.311	0.102	4.39682036784386e-141	Interneuron	Lhfp
Ier53	3.9733539795485e-143	0.613241418716618	0.728	0.552	7.18700267820733e-139	Interneuron	Ier5
Thtpa	1.90454983266202e-139	0.450907668076353	0.438	0.209	3.44494973731906e-135	Interneuron	Thtpa
Btg21	4.02885037395851e-137	0.594464862106515	0.56	0.327	7.28738455641615e-133	Interneuron	Btg2
Nkain43	1.98899292873581e-135	0.430560862190408	0.57	0.321	3.59769040949734e-131	Interneuron	Nkain4
Ly6h3	3.83084221059976e-135	0.463639958374021	0.507	0.247	6.92922739053284e-131	Interneuron	Ly6h
Ypel31	1.85138024717121e-133	0.422982036255182	0.808	0.627	3.34877659108329e-129	Interneuron	Ypel3
Magi11	3.42893731838504e-132	0.359322931342198	0.377	0.16	6.20226182149486e-128	Interneuron	Magi1
Rgs3	7.69693513571592e-131	0.397279414527391	0.303	0.115	1.3922216273483e-126	Interneuron	Rgs3
Calcoco1	8.60615357335034e-129	0.327823587173079	0.291	0.106	1.55668105834761e-124	Interneuron	Calcoco1
Serping11	4.45820182395631e-126	0.348924627141296	0.344	0.139	8.06399545917218e-122	Interneuron	Serping1
Mpped23	1.61555173208315e-124	0.449818952542232	0.625	0.41	2.92220997299199e-120	Interneuron	Mpped2
Gdpd13	4.93852940955313e-124	0.432999516283812	0.691	0.485	8.9328119959997e-120	Interneuron	Gdpd1
Pou3f22	6.18287853785312e-124	0.468703675385712	0.47	0.255	1.11835906992687e-119	Interneuron	Pou3f2
Qsox1	9.80261416655272e-123	0.456448839329506	0.434	0.225	1.77309685044606e-118	Interneuron	Qsox1
Uchl13	3.09061417656285e-122	0.360890972144468	0.86	0.686	5.59030292256689e-118	Interneuron	Uchl1
Rnf1653	6.65740282361913e-120	0.406843373888145	0.689	0.466	1.20419102273623e-115	Interneuron	Rnf165
Ncan2	4.88427176509148e-119	0.311850595704012	0.458	0.223	8.83467076869747e-115	Interneuron	Ncan
Celsr2	5.23525199149256e-119	0.442068322667885	0.622	0.418	9.46952380221174e-115	Interneuron	Celsr2
Ttc33	1.69031745032636e-118	0.33642621781646	0.956	0.904	3.05744620415032e-114	Interneuron	Ttc3
Unc5c3	1.40618132992743e-117	0.687981536341141	0.622	0.44	2.54350078957273e-113	Interneuron	Unc5c
Ldhb3	6.40488108956541e-117	0.410347842753001	0.844	0.718	1.15851489148059e-112	Interneuron	Ldhb
Map2k5	8.87504655112059e-116	0.388634211246965	0.409	0.211	1.60531842016669e-111	Interneuron	Map2k5
Ddr12	1.71809667915115e-114	0.435370030995116	0.56	0.344	3.10769327324859e-110	Interneuron	Ddr1
Ap3s11	1.08092803732529e-112	0.39805923964215	0.813	0.717	1.95518263391398e-108	Interneuron	Ap3s1
Nsg13	6.44177452830794e-108	0.385009957767616	0.871	0.759	1.16518817668034e-103	Interneuron	Nsg1
Nrep2	3.04656944000867e-106	0.396197515930031	0.86	0.751	5.51063480308768e-102	Interneuron	Nrep
Slc25a51	7.50575072247629e-106	0.324796564846734	0.978	0.933	1.35764019068151e-101	Interneuron	Slc25a5
Rgma1	5.96735856076813e-105	0.325189840824394	0.319	0.129	1.07937581647174e-100	Interneuron	Rgma
St8sia2	1.44219321800669e-103	0.310551420222588	0.314	0.134	2.6086390927305e-99	Interneuron	St8sia2
Tagln33	3.42061697484624e-102	0.336479154106947	0.826	0.63	6.18721198410187e-98	Interneuron	Tagln3
Zfp57	3.63403045119345e-102	0.362377670246588	0.351	0.165	6.57323428011871e-98	Interneuron	Zfp57
Akap7	2.58944784797108e-101	0.355788107093101	0.317	0.137	4.68379326741008e-97	Interneuron	Akap7
Auts21	3.08735538242745e-100	0.413877088776246	0.789	0.643	5.58440841573478e-96	Interneuron	Auts2
Mkrn12	1.07664637776641e-99	0.381485062131128	0.74	0.58	1.94743796810389e-95	Interneuron	Mkrn1
Prmt8	1.6738831821016e-99	0.321886755076384	0.293	0.124	3.02771989978538e-95	Interneuron	Prmt8
Zic31	8.700793930571e-96	0.378063085700342	0.435	0.238	1.57379960616168e-91	Interneuron	Zic3
Dpysl52	5.57205354543365e-93	0.323701320667686	0.457	0.249	1.00787304529804e-88	Interneuron	Dpysl5
Pantr12	7.55283630821083e-89	0.46975749611318	0.59	0.435	1.36615703142917e-84	Interneuron	Pantr1
Sorbs2	8.62189390200392e-89	0.355698997425372	0.336	0.166	1.55952816899447e-84	Interneuron	Sorbs2
Prpsap1	2.04548616576974e-88	0.3686412781071	0.623	0.461	3.69987537664431e-84	Interneuron	Prpsap1
Hsp90aa11	2.20148358443619e-88	0.271734854866143	0.98	0.94	3.98204350752818e-84	Interneuron	Hsp90aa1
Pafah1b33	8.18695575352489e-88	0.350729360028864	0.768	0.64	1.48085655669758e-83	Interneuron	Pafah1b3
Sars2	1.75693490936182e-87	0.370010125718871	0.696	0.57	3.17794386405366e-83	Interneuron	Sars
Dnaja1	6.10032092540118e-87	0.27935637481653	0.924	0.883	1.10342604898657e-82	Interneuron	Dnaja1
Tpbg	5.01534202691964e-86	0.320608786068414	0.339	0.17	9.07175065829224e-82	Interneuron	Tpbg
Eif4a22	4.94026321111792e-85	0.40551932741926	0.731	0.609	8.9359480962701e-81	Interneuron	Eif4a2
Sgip1	4.36922540509212e-82	0.275643281049566	0.265	0.114	7.90305491273063e-78	Interneuron	Sgip1
Atat12	5.49810181244582e-82	0.358288518110675	0.707	0.549	9.944966558352e-78	Interneuron	Atat1
Rcan21	1.82183991080341e-81	0.422207414726135	0.356	0.191	3.29534403066121e-77	Interneuron	Rcan2
Ptbp2	5.96063151055327e-81	0.34451710768678	0.665	0.512	1.07815902762887e-76	Interneuron	Ptbp2
Slc6a6	1.29333235785656e-80	0.271366741427112	0.322	0.153	2.33937956889095e-76	Interneuron	Slc6a6
Serf12	5.84399861903402e-80	0.303509419651878	0.831	0.744	1.05706247021087e-75	Interneuron	Serf1
Slc38a1	5.28251582089772e-79	0.329424914653901	0.738	0.622	9.5550146168398e-75	Interneuron	Slc38a1
[truncated: 4,019 more rows]
