# Supplementary material for: Single-cell transcriptomes reveal molecular specializations of neuronal cell types in the developing cerebellum
Source: J Mol Cell Biol. 2019 Jan 25;11(8):636–48. doi: 10.1093/jmcb/mjy089 (PMC6788728; doi:10.1093/jmcb/mjy089)
Supplement: suppl [file suppl.zip › mjy089_Dataset_S2.xlsx]

## Sheet: Sheet1
	Granule precursors	Graunle cells	Astrocytes	Interneurons	Oligodendrocytes	Microglia	Purkinje cells	Endothelial cells
P0	2553	2814	1230	418	44	112	92	15
P8a	3254	1367	292	570	173	102	86	8
P8b	4309	1883	512	828	238	123	78	18
