# Supplementary material for: Single-cell transcriptomes reveal molecular specializations of neuronal cell types in the developing cerebellum
Source: J Mol Cell Biol. 2019 Jan 25;11(8):636–48. doi: 10.1093/jmcb/mjy089 (PMC6788728; doi:10.1093/jmcb/mjy089)
Supplement: suppl [file suppl.zip › mjy089_Dataset_S3.csv]

	p_val	avg_logFC	pct.1	pct.2	p_val_adj
Itpr1	3.52E-35	-1.828588952	0.549	1	9.86E-31
Pcp2	1.27E-25	-1.632764123	0.681	0.988	3.55E-21
Igf1	7.99E-29	-1.601745073	0.143	0.912	2.24E-24
Calb1	1.19E-33	-1.569459326	0.615	0.988	3.34E-29
Prkcg	1.07E-34	-1.565351976	0.099	0.938	3.00E-30
Car8	1.94E-28	-1.252858973	0.791	0.988	5.42E-24
Sptbn2	2.60E-33	-1.248267276	0.758	1	7.28E-29
Gng13	3.46E-29	-1.240462254	0.011	0.819	9.67E-25
Pcp4	1.12E-21	-1.236970753	0.879	0.994	3.13E-17
Atp2a2	5.72E-27	-1.20889922	0.813	0.994	1.60E-22
Thy1	5.27E-24	-1.199595434	0.451	0.975	1.48E-19
Kcnma1	1.95E-25	-1.191338029	0.176	0.888	5.45E-21
Atp2b2	1.73E-27	-1.16838071	0.736	0.975	4.85E-23
Strip2	1.45E-25	-1.125975627	0.308	0.956	4.05E-21
Pvalb	8.77E-20	-1.077546449	0.033	0.656	2.46E-15
Homer3	1.30E-26	-1.040012669	0.143	0.888	3.64E-22
Itpka	4.62E-24	-1.036602501	0.132	0.825	1.29E-19
Inpp5a	1.45E-25	-1.027211617	0.341	0.962	4.07E-21
Kcnc3	1.83E-23	-1.008441928	0.429	0.962	5.11E-19
Grm1	8.99E-21	-1.004659032	0.319	0.906	2.52E-16
Arap2	3.67E-28	-0.995860765	0.055	0.825	1.03E-23
Ndrg4	4.04E-25	-0.994493315	0.582	0.969	1.13E-20
Slc24a2	1.25E-22	-0.915567893	0.099	0.8	3.49E-18
A830039N20Rik	7.74E-20	-0.86972876	0.242	0.875	2.17E-15
Steap2	2.30E-21	-0.856411825	0.231	0.888	6.44E-17
Vldlr	4.02E-19	-0.853505572	0.516	0.95	1.12E-14
Fxyd7	1.72E-16	-0.851017907	0.407	0.875	4.83E-12
Atp5g1	5.84E-18	-0.849037304	0.703	0.988	1.63E-13
Uqcr10	3.24E-18	-0.845001767	0.593	0.969	9.06E-14
Nrk	2.36E-18	-0.839448654	0.385	0.906	6.62E-14
Scn1b	2.04E-20	-0.830127355	0.44	0.938	5.72E-16
Frrs1l	4.33E-17	-0.818116749	0.484	0.919	1.21E-12
Uqcrq	4.11E-19	-0.81693318	0.681	0.969	1.15E-14
Lynx1	1.02E-19	-0.815499894	0.088	0.731	2.86E-15
Uqcr11	1.40E-19	-0.811422442	0.692	0.994	3.93E-15
Chchd10	6.40E-17	-0.808574047	0.363	0.912	1.79E-12
Mt3	3.23E-16	-0.797464237	0.275	0.819	9.04E-12
B3glct	3.04E-19	-0.78869357	0.143	0.819	8.52E-15
Nexn	3.82E-20	-0.788087479	0.132	0.8	1.07E-15
Cox5b	4.75E-18	-0.787670626	0.78	0.988	1.33E-13
Cox8a	1.65E-22	-0.784230427	0.934	0.994	4.62E-18
Trnp1	7.77E-17	-0.77533949	0.187	0.744	2.18E-12
Shisa6	1.03E-15	-0.774945676	0.275	0.831	2.87E-11
Smpx	7.98E-22	-0.774551372	0.022	0.681	2.23E-17
Cox6c	5.14E-22	-0.765316559	0.857	0.994	1.44E-17
Rgs8	2.47E-14	-0.762510915	0.088	0.606	6.91E-10
Cox7b	1.65E-17	-0.762450697	0.571	0.956	4.62E-13
Shank2	8.76E-20	-0.756306338	0.275	0.888	2.45E-15
Plcb4	1.87E-13	-0.755964068	0.418	0.869	5.24E-09
Cpne9	7.06E-19	-0.754227193	0.22	0.862	1.98E-14
Mtus2	4.50E-16	-0.752203002	0.385	0.862	1.26E-11
Paxbp1	3.97E-16	-0.742730507	0.198	0.775	1.11E-11
Usmg5	6.57E-17	-0.732991398	0.736	0.975	1.84E-12
Uqcrh	4.85E-17	-0.731260439	0.692	0.988	1.36E-12
Tspan9	1.90E-14	-0.730906767	0.44	0.906	5.32E-10
Dner	1.84E-17	-0.725846379	0.945	0.981	5.15E-13
Slc6a1	4.82E-14	-0.714975825	0.56	0.938	1.35E-09
Ndnf	3.86E-11	-0.713606954	0.407	0.812	1.08E-06
Gdf11	2.54E-18	-0.708652118	0.099	0.731	7.12E-14
Plppr4	1.18E-14	-0.708650859	0.341	0.869	3.30E-10
Atp5g3	6.99E-16	-0.707144681	0.571	0.975	1.96E-11
Fcor	1.96E-16	-0.707134663	0.187	0.738	5.49E-12
Plekhd1	3.77E-20	-0.69283339	0.066	0.731	1.06E-15
Slc1a6	2.68E-07	-0.692616415	0.33	0.75	0.007506741
Syp	2.05E-16	-0.691753144	0.769	0.975	5.75E-12
Arhgap31	1.59E-19	-0.686245278	0.055	0.694	4.46E-15
Scn8a	4.78E-14	-0.686137734	0.56	0.944	1.34E-09
Asph	7.56E-17	-0.684245836	0.286	0.862	2.12E-12
Iltifb	8.05E-14	-0.68104598	0.154	0.662	2.25E-09
Cacna2d2	3.19E-15	-0.677799735	0.582	0.981	8.94E-11
Pafah1b1	1.11E-14	-0.672680052	0.648	0.95	3.11E-10
Dgkg	1.01E-19	-0.666873611	0.077	0.744	2.84E-15
Gm42418	4.80E-11	-0.659706558	0.297	0.781	1.34E-06
Ywhah	1.86E-14	-0.658834337	0.736	0.969	5.20E-10
Adcy1	1.91E-14	-0.652287437	0.67	0.962	5.35E-10
Clec2l	9.31E-14	-0.646438528	0.308	0.844	2.61E-09
Snap25	8.32E-15	-0.6341303	0.451	0.888	2.33E-10
Got2	6.22E-14	-0.633232971	0.374	0.881	1.74E-09
Sema7a	4.08E-15	-0.633127896	0.198	0.775	1.14E-10
Atp5k	9.99E-13	-0.628493154	0.637	0.962	2.80E-08
Syt2	2.51E-16	-0.625690685	0.11	0.719	7.04E-12
Purb	1.60E-14	-0.619694878	0.253	0.794	4.49E-10
Sorl1	1.10E-14	-0.616766099	0.099	0.65	3.08E-10
Cntnap1	1.34E-16	-0.615845169	0.066	0.638	3.75E-12
Sepw1	9.51E-09	-0.612497656	0.912	0.994	0.000266191
Plcxd2	3.27E-13	-0.611242375	0.231	0.794	9.15E-09
Atl2	7.08E-16	-0.610100622	0.132	0.738	1.98E-11
Camk2b	1.07E-13	-0.609585341	0.462	0.938	3.01E-09
Nop10	2.27E-12	-0.609546284	0.527	0.956	6.37E-08
Cacna1a	8.13E-13	-0.609484679	0.538	0.912	2.28E-08
Serf2	7.68E-13	-0.606861587	0.67	0.969	2.15E-08
Cend1	7.60E-11	-0.606291055	0.56	0.888	2.13E-06
Cox7c	3.57E-12	-0.605645156	0.802	0.975	1.00E-07
mt-Nd3	2.10E-08	-0.604680495	0.89	1	0.00058747
2010107E04Rik	4.70E-13	-0.604422286	0.659	0.969	1.32E-08
Ndufv3	3.44E-12	-0.601207337	0.67	0.944	9.63E-08
Gad1	1.95E-13	-0.598393256	0.363	0.869	5.46E-09
Tuba4a	9.16E-16	-0.596613464	0.088	0.65	2.56E-11
Eno2	5.94E-16	-0.596020278	0.121	0.7	1.66E-11
Tmem38a	5.26E-16	-0.593163848	0.132	0.744	1.47E-11
Dnmt3a	1.46E-13	-0.587469858	0.484	0.912	4.08E-09
1110008P14Rik	1.10E-10	-0.585475534	0.363	0.806	3.08E-06
Clstn3	3.62E-13	-0.584716372	0.615	0.975	1.01E-08
Sptan1	2.69E-15	-0.580299841	0.703	0.988	7.53E-11
Chchd2	1.26E-11	-0.578588485	0.802	0.975	3.53E-07
Hcn1	5.29E-16	-0.578518841	0.154	0.75	1.48E-11
Il22	3.37E-11	-0.575089719	0.143	0.594	9.44E-07
Tspan2	3.82E-13	-0.573885417	0.077	0.55	1.07E-08
Oxct1	4.26E-13	-0.571560349	0.538	0.9	1.19E-08
Bola2	2.34E-12	-0.570372162	0.363	0.894	6.56E-08
Atp5e	2.40E-10	-0.568884043	0.681	0.944	6.72E-06
Myh10	4.94E-14	-0.564456667	0.473	0.95	1.38E-09
Akap6	2.69E-13	-0.561694244	0.198	0.756	7.52E-09
Ttc9b	4.32E-11	-0.560968657	0.407	0.869	1.21E-06
Tanc1	2.22E-16	-0.558329852	0.055	0.612	6.22E-12
Uqcc2	1.95E-11	-0.557445877	0.516	0.925	5.46E-07
Nceh1	7.11E-15	-0.556798738	0.099	0.669	1.99E-10
Prmt8	5.79E-12	-0.553124984	0.363	0.844	1.62E-07
Cplx1	1.04E-09	-0.549575421	0.473	0.838	2.92E-05
Scrt1	2.33E-12	-0.544594025	0.33	0.838	6.51E-08
Map1a	1.50E-12	-0.544388724	0.231	0.775	4.21E-08
Ndufb8	5.05E-09	-0.54433932	0.692	0.95	0.000141456
Ppm1l	1.68E-12	-0.543135245	0.275	0.812	4.70E-08
Ttyh1	9.77E-15	-0.543092157	0.176	0.781	2.73E-10
Mdh1	8.35E-10	-0.543065048	0.418	0.888	2.34E-05
Stxbp2	2.98E-15	-0.542919387	0.033	0.556	8.35E-11
Fabp3	1.38E-09	-0.538544527	0.374	0.806	3.85E-05
Abat	2.84E-13	-0.537031777	0.22	0.725	7.95E-09
Cox5a	5.56E-06	-0.536064448	0.648	0.931	0.155619706
Ndufa2	7.78E-12	-0.53517531	0.659	0.95	2.18E-07
Cerk	2.54E-15	-0.531516476	0.121	0.688	7.12E-11
Fndc4	2.06E-11	-0.530246596	0.495	0.881	5.76E-07
Atp5b	5.89E-11	-0.52860674	0.824	1	1.65E-06
Clmn	3.11E-15	-0.522993118	0.055	0.6	8.72E-11
Calr	4.25E-10	-0.521134498	0.681	0.931	1.19E-05
0610007P14Rik	1.25E-10	-0.520902756	0.648	0.969	3.50E-06
Mgll	6.41E-07	-0.519834232	0.604	0.875	0.017951887
Cacnb4	7.24E-13	-0.518833874	0.297	0.825	2.03E-08
Rora	4.48E-11	-0.517425483	0.802	0.988	1.26E-06
Slc12a5	7.04E-10	-0.516450776	0.495	0.906	1.97E-05
Naa38	1.90E-12	-0.516132199	0.297	0.869	5.31E-08
Rpl41	1.34E-08	-0.513544597	0.923	0.994	0.000376076
Atp5a1	1.11E-10	-0.512548937	0.67	0.962	3.11E-06
Gria2	8.01E-15	-0.512125679	0.945	0.981	2.24E-10
Rasl10b	1.06E-10	-0.510793512	0.264	0.738	2.96E-06
Cit	4.85E-13	-0.510309347	0.044	0.512	1.36E-08
Cdk5r2	4.42E-11	-0.508754995	0.385	0.838	1.24E-06
Tm6sf1	2.59E-12	-0.508353333	0.055	0.5	7.24E-08
Myeov2	1.76E-08	-0.508138365	0.527	0.9	0.000493295
Cds1	7.36E-13	-0.506923964	0.253	0.806	2.06E-08
Htra1	6.15E-16	-0.50680896	0.022	0.556	1.72E-11
Dock9	2.05E-12	-0.506656575	0.187	0.706	5.75E-08
Hpca	2.30E-12	-0.50604019	0.286	0.8	6.43E-08
Arhgap26	2.32E-14	-0.505625203	0.198	0.8	6.50E-10
Acsl4	2.88E-12	-0.505553804	0.198	0.731	8.07E-08
Polr2l	1.22E-08	-0.503602485	0.429	0.8	0.000341741
Cycs	1.24E-09	-0.503508275	0.747	0.962	3.48E-05
Uhmk1	4.92E-15	-0.502651399	0.077	0.619	1.38E-10
Wwp1	3.33E-11	-0.501968924	0.242	0.731	9.33E-07
Abhd17a	1.27E-10	-0.501627506	0.396	0.838	3.56E-06
Cox7a2	5.59E-10	-0.501572209	0.791	0.981	1.57E-05
Rell2	1.05E-09	-0.500920498	0.582	0.925	2.94E-05
Plxdc1	1.47E-14	-0.500381659	0	0.475	4.11E-10
Plekhb2	7.71E-13	-0.499193875	0.231	0.762	2.16E-08
Ndufc1	8.14E-09	-0.498224065	0.527	0.881	0.00022784
Fth1	7.81E-10	-0.497262821	0.857	0.981	2.19E-05
Itga5	1.61E-12	-0.493161267	0.033	0.481	4.50E-08
Stox2	2.64E-11	-0.492006114	0.352	0.844	7.39E-07
Tmtc1	9.58E-14	-0.490355255	0.088	0.625	2.68E-09
Atrnl1	4.95E-11	-0.490222035	0.242	0.744	1.39E-06
Got1	2.86E-11	-0.489684704	0.187	0.675	8.02E-07
Lpgat1	1.10E-09	-0.48901486	0.473	0.856	3.08E-05
Vegfb	2.39E-10	-0.488957861	0.209	0.662	6.68E-06
Rap1gap	1.69E-13	-0.488343198	0.165	0.7	4.72E-09
Ank1	4.62E-15	-0.48802641	0.099	0.656	1.29E-10
Ncoa7	1.89E-10	-0.487934325	0.264	0.744	5.30E-06
Strn3	3.55E-10	-0.484437207	0.429	0.831	9.94E-06
Ap2b1	4.77E-12	-0.483540925	0.67	0.975	1.33E-07
Ywhaz	1.27E-08	-0.483486474	0.615	0.894	0.000356835
Sphkap	6.62E-10	-0.482219658	0.121	0.55	1.85E-05
Ndufa1	1.13E-09	-0.481649119	0.67	0.969	3.16E-05
Ndufb9	6.08E-08	-0.481604345	0.725	0.969	0.001702119
Etnk1	1.66E-10	-0.480330039	0.451	0.919	4.64E-06
Ppp1r16b	1.05E-07	-0.478173458	0.363	0.775	0.002933103
Cox6a1	1.41E-08	-0.47716901	0.956	0.988	0.000394513
Mtss1l	2.41E-11	-0.476927795	0.385	0.869	6.74E-07
Pura	1.69E-09	-0.476063186	0.451	0.875	4.72E-05
mt-Co2	3.99E-05	-0.475329035	1	1	1
Gnal	1.90E-10	-0.47430356	0.319	0.831	5.32E-06
Prkca	1.35E-10	-0.472624451	0.253	0.744	3.77E-06
Fam49a	6.40E-11	-0.472117494	0.407	0.856	1.79E-06
Rpl22l1	4.12E-08	-0.4672427	0.549	0.9	0.001153529
Ywhab	1.18E-10	-0.466920345	0.736	0.925	3.32E-06
Ncdn	3.74E-11	-0.465553475	0.264	0.781	1.05E-06
Cacng2	6.78E-09	-0.465154396	0.703	0.962	0.00018972
Ngfr	2.67E-10	-0.464073528	0.451	0.894	7.48E-06
Dlg2	8.93E-11	-0.462486478	0.56	0.912	2.50E-06
Aco2	6.68E-09	-0.462347236	0.549	0.912	0.000187148
Large	2.61E-11	-0.461611845	0.198	0.712	7.32E-07
Tmcc2	3.35E-11	-0.461259495	0.33	0.856	9.37E-07
Rplp1	5.72E-09	-0.459555016	0.89	0.975	0.000160231
Kcna6	7.74E-13	-0.458744919	0.22	0.788	2.17E-08
Atp5j	7.53E-09	-0.458407465	0.681	0.981	0.000210896
Serp2	1.31E-07	-0.458177081	0.484	0.888	0.003676737
Map4	6.40E-09	-0.45705578	0.615	0.912	0.00017914
Arhgef33	1.79E-10	-0.457028291	0.231	0.712	5.00E-06
2610507B11Rik	2.75E-11	-0.457019369	0.22	0.75	7.70E-07
Gabra1	1.30E-08	-0.456145909	0.462	0.9	0.000364856
Gpx4	1.18E-09	-0.454444082	0.692	0.969	3.31E-05
Ctnnb1	1.40E-10	-0.454324523	0.692	0.962	3.91E-06
Cox6b1	4.90E-09	-0.45421266	0.835	0.988	0.000137317
Romo1	1.45E-09	-0.453633242	0.637	0.95	4.06E-05
Unc5d	1.49E-08	-0.451652126	0.286	0.725	0.000416174
Cox14	5.86E-09	-0.450638507	0.462	0.869	0.000164068
Minos1	9.57E-09	-0.448494009	0.604	0.931	0.000268027
Atp5l	4.35E-08	-0.447985287	0.758	0.981	0.001217932
Kalrn	8.06E-09	-0.447948928	0.363	0.812	0.000225767
D430041D05Rik	5.19E-09	-0.447929558	0.363	0.8	0.00014527
Lpcat4	1.66E-13	-0.447314342	0.077	0.6	4.64E-09
Higd1a	3.69E-08	-0.447157302	0.462	0.869	0.001031807
Mtss1	8.68E-10	-0.447059144	0.242	0.719	2.43E-05
Atox1	2.37E-07	-0.446116725	0.516	0.862	0.00663012
Mef2d	1.31E-12	-0.445999859	0.143	0.65	3.67E-08
Nptxr	2.38E-09	-0.445765114	0.505	0.925	6.66E-05
Rgs7bp	1.37E-10	-0.444334869	0.165	0.631	3.85E-06
Uqcrb	8.47E-06	-0.442899428	0.462	0.819	0.23726446
A330050F15Rik	3.41E-14	-0.442378225	0.011	0.488	9.56E-10
Elmod1	5.69E-10	-0.442037696	0.264	0.756	1.59E-05
Slc2a3	3.28E-13	-0.4419148	0.143	0.7	9.19E-09
Cox6a2	2.01E-11	-0.440957606	0.011	0.4	5.62E-07
Rps21	1.47E-09	-0.440039458	0.802	0.962	4.12E-05
Dixdc1	1.05E-12	-0.439526969	0.143	0.656	2.93E-08
Cyfip2	6.83E-08	-0.438085045	0.407	0.788	0.001912903
Glrx5	7.38E-08	-0.435799513	0.44	0.794	0.002066828
Fam21	9.32E-09	-0.434465007	0.242	0.688	0.000260896
Tmem181a	1.62E-08	-0.434233428	0.264	0.712	0.000453029
Nme7	1.69E-11	-0.433912605	0.077	0.525	4.74E-07
Hspb1	2.24E-09	-0.433055141	0.055	0.438	6.26E-05
Iqsec3	4.19E-09	-0.431764576	0.165	0.588	0.000117447
Gpx1	4.41E-09	-0.431018235	0.396	0.825	0.000123561
Ablim1	5.99E-09	-0.430587394	0.275	0.744	0.000167649
Kcnab1	2.19E-11	-0.428524804	0.088	0.544	6.14E-07
Arpc5l	1.82E-08	-0.428310344	0.44	0.85	0.000509069
Prrt1	1.60E-11	-0.4282462	0.099	0.562	4.48E-07
Ube2m	5.83E-09	-0.428113422	0.319	0.756	0.00016312
Hspa5	2.46E-07	-0.427519076	0.462	0.85	0.006876494
Sparc	2.66E-08	-0.425594149	0.352	0.812	0.000744419
Npnt	3.81E-10	-0.425573553	0.055	0.456	1.07E-05
Cox17	4.93E-10	-0.425429321	0.242	0.719	1.38E-05
Unc80	4.51E-12	-0.425055821	0.187	0.712	1.26E-07
Kcnc1	2.79E-08	-0.424070191	0.407	0.819	0.000782442
Vdac2	4.38E-09	-0.423763752	0.363	0.825	0.000122571
AI413582	9.15E-10	-0.423569047	0.253	0.744	2.56E-05
Ogdh	4.16E-10	-0.422611735	0.275	0.8	1.16E-05
Car4	7.08E-11	-0.421013799	0.011	0.394	1.98E-06
Ppp1r14b	5.21E-07	-0.420844324	0.593	0.856	0.014579677
Cdk12	2.83E-09	-0.42068028	0.187	0.612	7.93E-05
Spock2	1.85E-09	-0.420532244	0.549	0.919	5.18E-05
Cbx6	1.19E-10	-0.418752391	0.33	0.831	3.32E-06
Trpc3	1.63E-10	-0.418688425	0.121	0.569	4.56E-06
Arap1	6.66E-13	-0.418565663	0.088	0.594	1.87E-08
Dagla	8.62E-12	-0.416462011	0.088	0.562	2.41E-07
Hspe1	1.90E-08	-0.41642146	0.549	0.906	0.000530785
Ptpn4	7.30E-09	-0.414462715	0.275	0.731	0.000204336
Calm1	6.64E-09	-0.412930549	0.89	0.956	0.000185961
Ndufa5	9.11E-08	-0.412227995	0.484	0.925	0.00255187
Tomm5	8.69E-09	-0.411939294	0.385	0.85	0.00024344
Htr1b	2.21E-10	-0.410765397	0.176	0.669	6.20E-06
Hcfc1r1	3.71E-08	-0.41070009	0.33	0.775	0.001037758
Ptprm	2.37E-09	-0.409409583	0.352	0.838	6.64E-05
Apba1	3.31E-09	-0.408698696	0.319	0.762	9.25E-05
Ppp1r9b	6.28E-09	-0.408275343	0.297	0.775	0.000175773
Kitl	1.15E-08	-0.408058555	0.824	0.969	0.000322948
Map7d2	2.24E-10	-0.407745782	0.253	0.725	6.27E-06
Tmem255a	6.58E-10	-0.407675468	0.187	0.662	1.84E-05
Sh3gl2	3.27E-08	-0.40732742	0.297	0.725	0.000916347
Hras	4.07E-07	-0.407259897	0.363	0.781	0.011386245
Tmem256	4.78E-07	-0.40640105	0.473	0.881	0.013383109
Mef2a	2.14E-09	-0.40490592	0.341	0.806	6.00E-05
Syt7	4.28E-08	-0.404456589	0.451	0.875	0.001198974
Cacna1g	1.41E-07	-0.402709783	0.407	0.831	0.003943921
Rabep1	8.07E-08	-0.402055022	0.418	0.788	0.002259223
Syne1	1.48E-09	-0.401100337	0.132	0.562	4.13E-05
Slc35f1	1.58E-07	-0.400918184	0.56	0.912	0.004431199
Pitpnm1	4.02E-08	-0.400603555	0.352	0.794	0.001125893
Inpp4a	5.88E-08	-0.399847332	0.659	0.969	0.001645127
7-Sep	5.52E-08	-0.399631595	0.495	0.862	0.001546676
Nrip3	4.74E-11	-0.39913384	0.165	0.625	1.33E-06
Sec61a1	6.34E-08	-0.398132329	0.462	0.881	0.001775498
Nomo1	2.12E-09	-0.39553979	0.352	0.819	5.95E-05
Zfp385c	1.04E-09	-0.394154763	0.253	0.731	2.91E-05
B3gat1	8.34E-07	-0.393764265	0.484	0.875	0.023353722
Neurl1a	2.83E-11	-0.393221084	0.099	0.556	7.93E-07
A830010M20Rik	7.10E-12	-0.392884539	0.143	0.656	1.99E-07
Tnnt1	7.48E-10	-0.392516052	0.066	0.469	2.09E-05
Tuba8	3.81E-12	-0.392112677	0	0.406	1.07E-07
Ttll5	1.00E-11	-0.391244111	0.055	0.506	2.80E-07
Esrra	1.17E-09	-0.391137677	0.154	0.588	3.27E-05
Mprip	5.66E-08	-0.391063309	0.495	0.9	0.001583332
Rpl36al	2.99E-07	-0.390108514	0.571	0.925	0.008369985
Adap1	3.54E-08	-0.390106835	0.308	0.738	0.000990328
Sv2a	8.22E-08	-0.38908647	0.637	0.919	0.002300075
Lsm11	3.26E-08	-0.388419533	0.341	0.775	0.000911738
Mbnl2	1.90E-09	-0.38664986	0.209	0.681	5.33E-05
Rasgrp2	2.20E-09	-0.386467534	0.264	0.738	6.17E-05
Desi1	1.01E-09	-0.386007259	0.176	0.631	2.82E-05
Gad2	1.19E-06	-0.385345009	0.275	0.638	0.033401773
Ldhb	0.000534951	-0.384003547	0.451	0.744	1
Tmem191c	1.52E-08	-0.383457511	0.297	0.788	0.000426908
Atp1b1	1.42E-07	-0.382228623	0.912	0.969	0.003987738
Map1lc3a	3.19E-07	-0.382112874	0.725	0.95	0.008924687
Shank1	2.59E-10	-0.381686641	0.89	1	7.24E-06
Gm15417	9.35E-10	-0.381030858	0.066	0.456	2.62E-05
Rps28	8.06E-07	-0.380721234	0.736	0.981	0.022574112
Hspa12a	1.55E-07	-0.380353008	0.308	0.719	0.004346351
Sdha	4.42E-09	-0.379681851	0.319	0.775	0.000123785
Grin1	8.58E-08	-0.37953364	0.407	0.838	0.002401588
Gapdh	4.17E-06	-0.379136495	0.725	0.969	0.116681455
Chmp4b	1.55E-06	-0.378212042	0.341	0.681	0.043313606
Atp1a3	4.55E-08	-0.378179503	0.89	1	0.001273878
Rims4	5.48E-09	-0.378072262	0.275	0.756	0.000153448
Mt1	2.44E-08	-0.377210928	0.077	0.431	0.000684106
Gfra2	2.14E-10	-0.376386821	0.22	0.75	5.99E-06
Cox4i1	3.05E-05	-0.376284349	0.967	1	0.855009986
Mapk8ip3	7.16E-08	-0.375870223	0.385	0.831	0.00200442
Rmnd5a	1.54E-10	-0.374323203	0.132	0.606	4.32E-06
Atp6v1a	1.27E-08	-0.374311421	0.462	0.875	0.000355577
Crmp1	3.24E-07	-0.374004006	0.912	0.981	0.009061783
Slc4a10	4.48E-07	-0.371587492	0.451	0.856	0.012533341
Zfp462	4.69E-07	-0.370922493	0.44	0.838	0.013144276
Kcna2	6.37E-11	-0.370618323	0.088	0.55	1.78E-06
Foxp4	4.03E-08	-0.370182733	0.462	0.888	0.001127954
Camk2n2	1.29E-06	-0.370055038	0.484	0.844	0.036197849
Ttll7	4.22E-10	-0.369634523	0.121	0.556	1.18E-05
Dusp8	3.39E-06	-0.368242828	0.516	0.881	0.09487477
Slc6a6	3.84E-08	-0.36812395	0.462	0.875	0.001074492
Mkks	2.72E-08	-0.368020802	0.187	0.594	0.000761637
Ndrg3	1.89E-08	-0.367198339	0.264	0.731	0.000528607
Myo5a	3.17E-09	-0.3667661	0.418	0.856	8.89E-05
Herc3	2.25E-08	-0.366086872	0.231	0.681	0.000630476
Necab2	2.41E-08	-0.365455839	0.176	0.581	0.000675118
Trank1	1.12E-09	-0.364862873	0.176	0.638	3.14E-05
Syn2	7.68E-09	-0.364817899	0.187	0.612	0.000215077
Adam23	5.34E-08	-0.363949604	0.374	0.831	0.001494441
Gckr	2.79E-10	-0.362621887	0.011	0.369	7.82E-06
Scn1a	5.56E-10	-0.362069603	0.154	0.644	1.56E-05
Inpp1	6.89E-09	-0.362037692	0.132	0.538	0.000193026
Pitpnm2	7.26E-12	-0.361893619	0.033	0.469	2.03E-07
Sncb	3.78E-05	-0.361452362	0.549	0.862	1
Dnm1	4.82E-08	-0.360486986	0.363	0.819	0.001348634
Coro2b	3.06E-09	-0.360435368	0.33	0.794	8.55E-05
mt-Nd4l	0.001202891	-0.36035608	0.582	0.875	1
Camk4	1.71E-07	-0.360265206	0.352	0.794	0.004787201
Tomm7	6.98E-07	-0.360140868	0.505	0.862	0.019544324
Foxk2	6.26E-09	-0.359987428	0.198	0.644	0.00017525
Nat8l	6.10E-09	-0.35892023	0.132	0.538	0.000170737
Cds2	8.24E-09	-0.358845637	0.352	0.838	0.000230594
Eef1a2	7.89E-09	-0.358841345	0.297	0.8	0.000220781
Kifap3	1.53E-07	-0.358126823	0.505	0.912	0.004284179
Epha10	9.81E-10	-0.35784583	0.165	0.625	2.75E-05
Srrm2	6.98E-05	-0.357645825	0.637	0.938	1
Adam22	6.72E-11	-0.357368004	0.154	0.669	1.88E-06
Dynll2	2.13E-05	-0.355572735	0.659	0.912	0.597466424
Dgkz	2.30E-07	-0.355299566	0.308	0.725	0.006444335
Cluh	5.84E-09	-0.354848655	0.154	0.562	0.000163529
1500011K16Rik	4.83E-09	-0.354244608	0.143	0.575	0.000135257
Gatad1	3.34E-08	-0.354072711	0.253	0.669	0.000936484
Col5a1	5.01E-12	-0.353699292	0.044	0.506	1.40E-07
Ndufa6	1.02E-06	-0.352863892	0.538	0.894	0.028584276
Snph	1.45E-09	-0.352402098	0.099	0.512	4.07E-05
Gpr26	1.92E-11	-0.35236485	0.143	0.65	5.37E-07
Pigk	3.97E-10	-0.351470741	0.165	0.669	1.11E-05
Map3k12	1.08E-09	-0.349646692	0.165	0.606	3.02E-05
Efr3a	7.43E-08	-0.34933903	0.341	0.794	0.002080327
Anxa6	1.01E-08	-0.348625729	0.165	0.588	0.000283784
Lhx1os	7.46E-06	-0.348454533	0.714	0.944	0.208778472
Slc41a3	3.22E-09	-0.348099176	0.176	0.644	9.02E-05
Tfrc	4.88E-09	-0.347223137	0.066	0.45	0.000136498
Dlgap3	1.21E-06	-0.347002587	0.495	0.862	0.033793261
Mgat5	1.45E-07	-0.346975019	0.363	0.794	0.004070251
Laptm4b	2.26E-10	-0.346020249	0.077	0.506	6.33E-06
Deb1	8.43E-07	-0.345523434	0.33	0.762	0.023605745
Vamp2	6.51E-05	-0.344879847	0.714	0.925	1
Mien1	4.15E-06	-0.344604802	0.429	0.8	0.116190257
Ccnd2	1.08E-06	-0.344271128	0.165	0.544	0.030368232
Gucy1b3	4.87E-11	-0.344019986	0.132	0.606	1.36E-06
Srcin1	1.24E-06	-0.343299561	0.44	0.825	0.034631453
Atp5f1	1.27E-05	-0.342916022	0.56	0.875	0.354777738
Nr2f6	7.11E-09	-0.342811925	0.132	0.544	0.000199067
Mif	8.12E-05	-0.342715203	0.824	0.975	1
Pcsk6	1.35E-10	-0.342319924	0.033	0.431	3.79E-06
Trim37	4.09E-09	-0.340950993	0.242	0.706	0.000114539
Lbh	3.11E-07	-0.340798633	0.231	0.625	0.008698765
Pkm	4.78E-07	-0.339359814	0.648	0.95	0.013378258
A230050P20Rik	3.07E-11	-0.338519286	0.033	0.45	8.60E-07
Itga3	1.42E-08	-0.337251879	0.077	0.431	0.000398233
Atp5h	0.000967781	-0.336837346	0.626	0.875	1
Usp50	9.20E-09	-0.336186768	0.264	0.731	0.000257674
Syt11	3.77E-07	-0.335781975	0.67	0.938	0.010550123
Pde3a	3.82E-09	-0.334999535	0.121	0.556	0.000106964
Tenm3	2.29E-05	-0.334815799	0.275	0.594	0.642339277
Man1a2	2.12E-07	-0.334702265	0.418	0.831	0.005946468
Fam195a	6.29E-09	-0.33448471	0.132	0.544	0.00017616
Pdha1	1.58E-08	-0.334212439	0.275	0.738	0.000442795
Epb41l3	3.47E-08	-0.333963892	0.396	0.856	0.000970931
Chd3	1.13E-05	-0.333127464	0.703	0.938	0.317590092
Pde5a	3.63E-10	-0.331875308	0.011	0.362	1.02E-05
Hspd1	2.26E-06	-0.331593308	0.407	0.8	0.063346286
Cdc42bpa	5.69E-07	-0.331448949	0.538	0.894	0.015941163
Arl3	1.55E-06	-0.33070403	0.396	0.806	0.043317311
Gnl3l	2.97E-08	-0.330466434	0.319	0.781	0.000830498
Gm996	4.55E-12	-0.329778743	0.022	0.456	1.27E-07
Nefh	6.48E-09	-0.329766414	0.033	0.369	0.000181346
1110065P20Rik	1.52E-07	-0.329383391	0.396	0.831	0.004256975
Gnao1	2.29E-05	-0.329186624	0.571	0.844	0.641356796
Cystm1	1.35E-05	-0.328838192	0.385	0.738	0.378519228
Rpl28	7.75E-06	-0.328499622	0.714	0.944	0.21689795
Dennd5a	3.45E-08	-0.327356242	0.187	0.6	0.000967158
Stk17b	6.75E-10	-0.327318226	0.011	0.362	1.89E-05
Nacc2	6.33E-10	-0.32672669	0.11	0.55	1.77E-05
Gipc2	2.45E-08	-0.326052059	0.165	0.569	0.000686525
Mrpl33	4.92E-06	-0.324898845	0.56	0.881	0.137801798
Ddx3y	2.41E-07	-0.324772588	0	0.25	0.006750935
1190002N15Rik	2.90E-08	-0.323877383	0.132	0.519	0.000812072
Cdk16	2.07E-06	-0.323687723	0.505	0.862	0.057962245
1700020I14Rik	1.78E-06	-0.323664549	0.582	0.912	0.049908458
Rab31	2.59E-09	-0.323339495	0.143	0.575	7.25E-05
Abcg4	1.00E-08	-0.32304123	0.099	0.481	0.000280837
Nptn	6.55E-06	-0.322689171	0.868	0.994	0.183304731
Lrrc73	1.34E-05	-0.322255912	0.385	0.738	0.375312273
Scd2	6.93E-06	-0.321997576	0.736	0.95	0.193891914
Gas7	1.34E-07	-0.32136105	0.198	0.606	0.003749583
Rhbdl3	2.22E-10	-0.319860405	0.033	0.425	6.22E-06
Mrps36	5.15E-07	-0.318854013	0.308	0.694	0.014419752
Rgs5	6.99E-08	-0.318596253	0.11	0.481	0.001957556
Rab12	8.55E-07	-0.317838737	0.242	0.631	0.023929036
Syn1	2.33E-06	-0.316957951	0.341	0.731	0.065225895
D8Ertd738e	3.41E-06	-0.316864331	0.473	0.812	0.095343172
Dnajb14	1.68E-06	-0.315697187	0.352	0.762	0.046953827
Scn2b	1.22E-10	-0.315664501	0.088	0.544	3.40E-06
mt-Nd2	1.17E-02	-0.315253604	1	1	1
Fam162a	9.41E-07	-0.315029176	0.264	0.656	0.02635941
Mpv17l2	3.86E-07	-0.313760205	0.143	0.5	0.010815305
2310061I04Rik	5.92E-08	-0.312820332	0.143	0.531	0.001656571
Tpm3	2.90E-05	-0.31245259	0.484	0.819	0.813223607
Ndufa3	1.63E-05	-0.312238143	0.769	0.956	0.457401463
Ndufab1	1.39E-05	-0.312199158	0.505	0.869	0.388832206
3-Sep	2.17E-05	-0.311464573	0.604	0.869	0.607148586
Mrps24	8.84E-06	-0.311339036	0.429	0.812	0.247480528
Atp5o	2.23E-04	-0.311284398	0.659	0.938	1
Mpc1	3.99E-06	-0.311241263	0.451	0.856	0.111830045
Slc25a3	5.11E-04	-0.310995804	0.648	0.888	1
Rnf19b	6.27E-09	-0.310928102	0.11	0.519	0.000175617
Apip	1.58E-08	-0.31048646	0.044	0.375	0.000443524
Ppdpf	4.78E-05	-0.309845805	0.571	0.9	1
Timm9	4.77E-07	-0.309616043	0.209	0.588	0.013348775
Slc39a1	2.13E-05	-0.309090548	0.132	0.412	0.597359929
mt-Co1	2.51E-04	-0.309014326	1	1	1
Smdt1	3.75E-05	-0.308984467	0.648	0.912	1
Syndig1	4.01E-07	-0.308760901	0.099	0.431	0.011223547
Gfra4	1.40E-07	-0.30869047	0.143	0.519	0.003927273
Cntn1	2.50E-06	-0.308158637	0.659	0.944	0.070067357
Aldoc	1.88E-04	-0.30755533	0.022	0.188	1
Gsg1l	6.61E-08	-0.306406039	0.132	0.525	0.001851271
Ociad2	1.33E-07	-0.306150311	0.165	0.538	0.003734441
Slc25a12	1.95E-08	-0.305963989	0.198	0.644	0.00054484
Atp5c1	4.69E-05	-0.305738658	0.582	0.9	1
Ube2h	1.62E-07	-0.305571692	0.209	0.6	0.004523122
St8sia5	1.03E-08	-0.305527718	0.077	0.45	0.000287966
Atp5j2	4.27E-05	-0.305109327	0.758	0.975	1
Slc17a8	2.02E-08	-0.303813777	0.253	0.719	0.000564488
Higd2a	8.58E-06	-0.302824032	0.56	0.912	0.240164406
Akt1	6.32E-07	-0.302787642	0.319	0.769	0.017700545
Arf3	7.56E-07	-0.302610932	0.418	0.8	0.021167912
Cplx2	1.08E-03	-0.302506131	0.769	0.938	1
Ptpre	9.44E-07	-0.302210115	0.242	0.638	2.64E-02
Ddn	8.53E-10	-0.302160445	0.022	0.381	2.39E-05
Rictor	3.21E-09	-0.300842083	0.22	0.7	8.98E-05
Pgam1	2.08E-05	-0.3007882	0.582	0.881	0.582980828
Ndufa7	3.56E-05	-0.298556916	0.714	0.956	0.99673397
Mgst3	9.80E-02	-0.297762248	0.747	0.856	1
Dact3	8.09E-09	-0.297563719	0.143	0.569	0.000226422
Gm5083	3.91E-09	-0.297266422	0.011	0.338	0.000109396
1110001J03Rik	2.75E-06	-0.297096442	0.396	0.769	7.70E-02
Fh1	4.47E-07	-0.296777671	0.099	0.419	0.012507152
Rapgef2	2.93E-09	-0.296595879	0.044	0.4	8.20E-05
Hnrnpa0	1.52E-05	-0.295726763	0.352	0.794	0.42674601
Fnip1	1.24E-08	-0.295697856	0.143	0.569	0.000347846
Mpc2	2.81E-04	-0.295565118	0.495	0.806	1.00E+00
C1qtnf4	5.40E-06	-0.295523038	0.571	0.888	0.151079248
Zfp651	3.13E-09	-0.295436175	0.165	0.612	8.76E-05
Wsb2	1.83E-05	-0.294868613	0.505	0.806	0.512907015
Agfg1	9.26E-07	-0.294515255	0.275	0.694	0.025913256
Fgf11	4.16E-09	-0.294489616	0.088	0.481	0.000116486
Rgs10	4.76E-06	-0.294478803	0.308	0.706	0.133301411
Rab11fip4	3.16E-07	-0.294434579	0.209	0.6	8.85E-03
9630028H03Rik	7.84E-09	-0.293443028	0.099	0.481	0.000219473
Rnf128	1.36E-10	-0.293338751	0.022	0.412	3.80E-06
Fam174b	4.00E-06	-0.292043008	0.154	0.481	0.111940455
Ankrd13c	6.12E-08	-0.291873748	0.143	0.544	0.001712383
Fndc5	3.66E-07	-0.291691893	0.143	0.512	0.010251973
Scrt2	4.76E-07	-0.291172414	0.132	0.481	0.013324571
Slc36a1	1.84E-07	-0.291079506	0.165	0.569	0.00516527
Ubl3	6.32E-06	-0.29106324	0.352	0.706	0.176870489
Cog7	9.10E-08	-0.290856496	0.066	0.388	0.002547396
Cs	6.51E-07	-0.289797633	0.429	0.819	0.018240269
Erdr1	4.61E-05	-0.289135743	0.505	0.856	1
Tma7	1.36E-04	-0.28897957	0.736	0.975	1
Txnl4a	4.82E-06	-0.288813814	0.231	0.588	0.135053128
Far2	1.09E-08	-0.288765875	0.187	0.638	0.000306486
Kif1a	1.85E-06	-0.288525817	0.846	0.975	0.05186458
Rab3a	1.70E-05	-0.2879806	0.714	0.938	0.477033405
Rps29	7.41E-06	-0.287592019	0.901	0.994	0.207509343
Adarb1	9.03E-09	-0.286616398	0.176	0.638	0.000252688
Psmb10	5.43E-06	-0.286407935	0.209	0.538	0.152124667
Pip5k1c	2.70E-05	-0.28638673	0.385	0.725	0.755295935
Pcm1	2.18E-06	-0.286199215	0.363	0.819	0.061139671
Stac2	7.39E-08	-0.286152717	0.066	0.412	0.002070319
Mllt6	1.54E-08	-0.285714303	0.231	0.706	0.000431007
Ptprr	4.05E-07	-0.285576822	0.264	0.7	0.011336845
Emc7	3.01E-06	-0.285556664	0.33	0.731	0.08415378
Ndufb2	4.48E-04	-0.285442796	0.703	0.919	1
Ppp3cb	1.43E-05	-0.28539933	0.495	0.844	0.398985892
Fam184b	7.34E-07	-0.28505541	0.286	0.731	0.020548875
Mrpl42	3.04E-06	-0.284378893	0.341	0.731	0.085096676
Mrps21	1.20E-05	-0.284202755	0.407	0.819	0.335839324
Snhg6	7.58E-06	-0.28391365	0.462	0.819	0.21223353
Supt5	1.43E-06	-0.283411096	0.143	0.488	0.040089257
Fxyd2	3.21E-05	-0.282397674	0.121	0.381	0.898752619
6030419C18Rik	2.70E-07	-0.282320328	0.165	0.556	0.007548467
Eml6	2.07E-08	-0.282114568	0.154	0.569	0.000580718
Glrb	7.27E-06	-0.281492193	0.396	0.806	0.203480685
Gramd1b	1.44E-08	-0.281372702	0.121	0.531	0.000403989
Tceb2	8.99E-05	-0.279800471	0.813	0.95	1
Ralb	5.00E-07	-0.279050614	0.231	0.662	0.013985416
Ubash3b	2.89E-05	-0.278818149	0.429	0.788	8.09E-01
Reep2	1.74E-04	-0.27873129	0.484	0.819	1
Dhx9	3.21E-09	-0.2768495	0.132	0.569	8.99E-05
Mrps18a	8.84E-05	-0.276588906	0.451	0.838	1
Atp5d	0.000202716	-0.27566042	0.67	0.95	1
Caln1	1.75E-05	-0.275596792	0.352	0.719	0.488789364
Gpi1	3.85E-04	-0.275299819	0.516	0.85	1
Osbpl6	5.27E-09	-0.274833015	0.055	0.425	0.0001475
Hdlbp	4.06E-07	-0.274778981	0.165	0.538	0.011365662
Srgap2	3.12E-07	-0.274675845	0.363	0.775	0.008749131
Banp	1.00E-07	-0.274020283	0.077	0.412	0.00280078
Gria3	3.54E-07	-0.273311678	0.154	0.525	0.009904144
Sema3a	1.05E-05	-0.272492114	0.275	0.638	0.292820859
Car7	3.60E-07	-0.272314357	0	0.244	0.010089016
Fam78b	1.80E-08	-0.272026503	0.121	0.519	0.000504762
Bola3	1.89E-07	-0.271289866	0.143	0.512	0.005280693
Cops2	3.31E-07	-0.271118712	0.165	0.538	0.009266909
Lztfl1	3.24E-08	-0.270964024	0.121	0.519	0.000907054
Setd7	6.16E-08	-0.270740022	0.099	0.469	0.001725373
Cpeb4	9.23E-08	-0.270613187	0.176	0.575	0.002583217
Pde1c	5.05E-06	-0.270175014	0.681	0.988	0.141506528
Tacc1	2.84E-08	-0.269951924	0.066	0.419	0.000795255
Slc45a4	6.84E-08	-0.269866575	0.165	0.581	0.001914041
Fam168a	1.41E-04	-0.26961795	0.516	0.85	1
Larp1	9.96E-07	-0.268943341	0.187	0.562	2.79E-02
Epm2aip1	4.79E-07	-0.268559808	0.209	0.619	0.013406073
Pgrmc2	4.24E-10	-0.26837493	0.132	0.606	1.19E-05
Wasf3	5.26E-09	-0.267297488	0.154	0.6	0.000147195
Gprc5b	6.63E-09	-0.266651656	0.066	0.444	0.000185699
Kcnab2	7.76E-09	-0.26567786	0.088	0.475	0.000217262
Cracr2b	2.37E-08	-0.265371921	0.066	0.425	0.000663331
Cnnm1	7.38E-08	-0.265243097	0.099	0.469	0.002065571
Arhgdig	2.17E-04	-0.264967977	0.538	0.825	1
Mtcl1	9.99E-07	-0.264833657	0.154	0.506	0.027977307
B230312C02Rik	8.13E-06	-0.264136287	0	0.194	0.227754143
Ndufb4	5.19E-03	-0.263973716	0.593	0.85	1
Tle3	1.63E-06	-0.263653005	0.154	0.494	0.0455835
Ube3b	6.90E-08	-0.262933653	0.132	0.519	0.001931122
Ppp2r4	5.96E-07	-0.26288576	0.209	0.6	0.016698779
Dnaja2	1.61E-05	-0.262767579	0.319	0.694	0.450697487
Kcnip1	2.71E-05	-0.262597917	0.407	0.775	0.758113247
Arhgef9	2.11E-08	-0.262574967	0.121	0.506	0.000590715
Grid2	0.011314771	-0.261274543	0.648	0.919	1
Ptgfrn	3.78E-07	-0.260757908	0.253	0.706	0.010570337
Prkar1a	3.18E-04	-0.260607914	0.615	0.894	1
Hsp90b1	2.23E-04	-0.260184952	0.429	0.812	1
Ddb1	9.94E-08	-0.259578688	0.297	0.769	0.002781997
Cacng7	7.38E-05	-0.259572133	0.44	0.769	1
Tmem64	9.19E-09	-0.259455629	0.055	0.406	0.000257242
Bin1	4.09E-07	-0.259424832	0.264	0.681	0.01146184
Dapk1	2.98E-06	-0.25926203	0.352	0.762	0.083327944
Cbx4	5.87E-07	-0.258756601	0.132	0.481	0.01642226
Ppp1r1b	1.64E-07	-0.258580497	0.077	0.412	0.004582538
Syngr1	1.65E-05	-0.258558054	0.451	0.838	0.462539975
Kcnab3	1.48E-07	-0.258546361	0.011	0.281	0.004143683
Ahcyl1	6.69E-06	-0.258300187	0.33	0.731	0.187211257
Ept1	7.17E-06	-0.258170785	0.154	0.475	0.200634994
Ubl5	2.17E-04	-0.257843258	0.604	0.881	1
Adgrl2	5.67E-03	-0.257650908	0.56	0.762	1
Sort1	3.76E-08	-0.257623753	0.154	0.581	0.001052742
Eps15	5.30E-06	-0.257619064	0.187	0.538	0.148456764
Klhl4	5.77E-07	-0.257616394	0.143	0.512	0.016166357
Iqsec1	2.55E-05	-0.257036651	0.143	0.431	0.714329423
Esrrb	2.19E-08	-0.256960262	0.066	0.425	0.00061384
Ube3c	2.56E-07	-0.256649453	0.275	0.719	0.007169147
Heatr5a	4.70E-08	-0.256064569	0	0.275	0.001315104
Atp6v0a1	7.58E-06	-0.25561559	0.473	0.862	0.212109821
Ckap5	1.17E-05	-0.255459789	0.308	0.706	0.328796039
Mier1	7.47E-08	-0.255293257	0.11	0.494	0.002091667
Ghitm	9.18E-08	-0.25474786	0.187	0.619	0.002570752
Numa1	4.86E-07	-0.25462238	0.143	0.5	1.36E-02
Dlat	1.27E-07	-0.254470025	0.165	0.581	0.003553383
Flnb	1.41E-05	-0.2544307	0.154	0.456	0.394418322
Lmtk2	1.21E-09	-0.253931375	0.099	0.531	3.38E-05
Zfp346	8.08E-09	-0.253925214	0.044	0.4	0.000226261
Appbp2	3.21E-07	-0.253639055	0.253	0.675	0.008998017
Uqcrc1	2.92E-03	-0.253378438	0.473	0.75	1
Tpi1	3.82E-05	-0.252929859	0.473	0.844	1
Trim44	9.73E-06	-0.252515594	0.407	0.788	0.272413106
Ryr1	2.46E-06	-0.251062	0.011	0.238	0.068819841
Ndufa10	5.59E-06	-0.251054013	0.33	0.725	0.156508545
Ensa	9.82E-05	-0.250858912	0.374	0.7	1
Ctsb	1.26E-03	-0.250839766	0.571	0.838	1
